# Supplementary material for: Identification of Fatty Acid Desaturases in Maize and Their Differential Responses to Low and High Temperature
Source: Genes (Basel). 2019 Jun 12;10(6):445. doi: 10.3390/genes10060445 (PMC6627218; doi:10.3390/genes10060445)
Supplement: Supplementary file 1 [file genes-10-00445-s001.zip]

Archive with 12 entries (11 files):
- Supplementary Figures and Tables/
- Supplementary Figures and Tables/FigureS1.tif
- Supplementary Figures and Tables/FigureS2.tif
- Supplementary Figures and Tables/FigureS3.tif
- Supplementary Figures and Tables/FigureS4 .tif
- Supplementary Figures and Tables/FigureS5.tif
- Supplementary Figures and Tables/FigureS6.tif
- Supplementary Figures and Tables/Table S1.doc
- Supplementary Figures and Tables/Table S2 .doc
- Supplementary Figures and Tables/Table S3.doc
- Supplementary Figures and Tables/Table S4.xls
- Supplementary Figures and Tables/Table S5.xls
