# Supplementary material for: Identification of Fatty Acid Desaturases in Maize and Their Differential Responses to Low and High Temperature
Source: Genes (Basel). 2019 Jun 12;10(6):445. doi: 10.3390/genes10060445 (PMC6627218; doi:10.3390/genes10060445)
Supplement: Supplementary file 1 [file genes-10-00445-s001.zip › Supplementary Figures and Tables/Table S4.xls]

## Sheet: Sheet1
Table S4. The syntenic relationships among maize and rice fatty acid desaturase genes.
region1(maize)			Maize Gene ID	Maize Gene name	region1(rice)			Maize Gene ID	Maize Gene name
Chr	start	end			Chr	start	end
ZM5	203092277	203097176	GRMZM2G056252	ZmFAD2.2	OS2	29725112	29727482	LOC_Os02g48560	OsFAD2.1
ZM10	58402924	58403996	GRMZM2G175401	ZmFAD4.1	OS8	5145632	5146562	LOC_Os08g08850	OsFAD4
ZM1	211664507	211669879	GRMZM2G078569	ZmFAD6	OS8	21450962	21455969	LOC_Os08g34220	OsFAD6
ZM2	24168523	24172535	GRMZM2G078373	ZmDES	OS2	25660296	25664363	LOC_Os02g42660	OsDES1
ZM7	92966320	92968603	GRMZM2G129453	ZmSLD3	OS9	10338558	10340697	LOC_Os09g16920	OsSLD1
ZM2	176476277	176478561	GRMZM2G179120	ZmSLD1	OS9	10338558	10340697	LOC_Os09g16920	OsSLD1
region1(maize)			Maize Gene ID	Maize Gene name	region1(maize)			Maize Gene ID	Maize Gene name
Chr	start	end			Chr	start	end
ZM1	44805347	44808260	GRMZM2G074401	ZmFAD8.1	ZM9	138099701	138102875	GRMZM2G128971	ZmFAD7
ZM7	92966320	92968603	GRMZM2G129453	ZmSLD3	ZM2	176476277	176478561	GRMZM2G179120	ZmSLD1
ZM8	161386924	161390467	GRMZM2G180399	ZmFAB2.8	ZM3	160709513	160714196	GRMZM5G852502	ZmFAB2.4
region1(rice)			Rice Gene ID	Rice Gene name	region1(rice)			Rice Gene ID	Rice Gene name
Chr	start	end			Chr	start	end
OS3	10080248	10083451	LOC_Os03g18070	OsFAD7	OS11	199733	203904	LOC_Os11g01340	OsFAD3.1
OS11	199733	203904	LOC_Os11g01340	OsFAD3.1	OS12	226239	230189	LOC_Os12g01370	OsFAD3.2
