# Supplementary material for: Identification of Fatty Acid Desaturases in Maize and Their Differential Responses to Low and High Temperature
Source: Genes (Basel). 2019 Jun 12;10(6):445. doi: 10.3390/genes10060445 (PMC6627218; doi:10.3390/genes10060445)
Supplement: Supplementary file 1 [file genes-10-00445-s001.zip › Supplementary Figures and Tables/Table S5.xls]

## Sheet: heat total and TFs
The Pearson correlation analysis between TFs and target fatty acid desaturase genes
Gene1	Gene2	Cor	Strand	Value
GRMZM2G051955	ZmSLD3	0.950326	positive	0.950326
ZmFAD2.1	ZmSLD1	0.950976	positive	0.950976
GRMZM2G031983	ZmFAD2.1	0.952216	positive	0.952216
GRMZM2G091964	ZmSLD3	0.952488	positive	0.952488
GRMZM2G042250	ZmFAD2.1	0.953127	positive	0.953127
GRMZM2G133169	ZmFAD2.1	0.954266	positive	0.954266
GRMZM2G165488	ZmFAD2.1	0.954332	positive	0.954332
GRMZM2G097349	ZmFAD2.1	0.954719	positive	0.954719
GRMZM5G853836	ZmSLD3	0.956201	positive	0.956201
GRMZM2G078274	ZmSLD3	0.956644	positive	0.956644
GRMZM5G862109	ZmFAD2.1	0.956924	positive	0.956924
GRMZM2G018414	ZmFAD2.1	0.958147	positive	0.958147
GRMZM2G051955	ZmFAD2.1	0.959342	positive	0.959342
GRMZM2G042250	ZmSLD3	0.959669	positive	0.959669
GRMZM2G133169	ZmSLD3	0.961616	positive	0.961616
GRMZM5G853836	ZmFAD2.1	0.963337	positive	0.963337
GRMZM2G018414	ZmSLD3	0.964652	positive	0.964652
GRMZM2G097349	ZmSLD3	0.965155	positive	0.965155
GRMZM5G862109	ZmSLD3	0.966155	positive	0.966155
GRMZM2G078274	ZmFAD2.1	0.966204	positive	0.966204
GRMZM2G042250	GRMZM2G051955	0.968362	positive	0.968362
ZmSLD1	ZmSLD3	0.96962	positive	0.96962
GRMZM2G091964	ZmFAD2.1	0.970858	positive	0.970858
GRMZM2G031983	ZmSLD3	0.971366	positive	0.971366
GRMZM2G165488	ZmSLD3	0.973064	positive	0.973064
GRMZM2G051955	ZmSLD1	0.976966	positive	0.976966
GRMZM2G051955	GRMZM2G091964	0.978569	positive	0.978569
GRMZM2G051955	GRMZM5G862109	0.979955	positive	0.979955
GRMZM2G042250	GRMZM2G097349	0.980186	positive	0.980186
GRMZM2G018414	GRMZM2G051955	0.980835	positive	0.980835
GRMZM2G051955	GRMZM5G853836	0.981468	positive	0.981468
GRMZM2G097349	GRMZM5G853836	0.983346	positive	0.983346
GRMZM2G133169	GRMZM5G862109	0.984286	positive	0.984286
GRMZM2G042250	GRMZM2G133169	0.984501	positive	0.984501
GRMZM2G078274	GRMZM2G097349	0.984536	positive	0.984536
GRMZM2G051955	GRMZM2G078274	0.984705	positive	0.984705
GRMZM2G031983	GRMZM2G042250	0.98515	positive	0.98515
GRMZM2G091964	GRMZM2G133169	0.985634	positive	0.985634
GRMZM2G078274	GRMZM2G133169	0.986408	positive	0.986408
GRMZM2G051955	GRMZM2G097349	0.987703	positive	0.987703
GRMZM5G853836	GRMZM5G862109	0.988224	positive	0.988224
GRMZM2G051955	GRMZM2G165488	0.988344	positive	0.988344
GRMZM2G042250	GRMZM5G862109	0.988377	positive	0.988377
GRMZM2G031983	GRMZM5G853836	0.988537	positive	0.988537
GRMZM2G051955	GRMZM2G133169	0.988775	positive	0.988775
GRMZM2G031983	GRMZM2G078274	0.98898	positive	0.98898
GRMZM2G133169	GRMZM5G853836	0.989365	positive	0.989365
GRMZM2G031983	GRMZM2G051955	0.989959	positive	0.989959
GRMZM2G018414	GRMZM2G078274	0.990276	positive	0.990276
GRMZM2G091964	GRMZM2G097349	0.99083	positive	0.99083
GRMZM2G018414	GRMZM5G853836	0.991104	positive	0.991104
GRMZM2G031983	GRMZM2G091964	0.991359	positive	0.991359
GRMZM2G018414	GRMZM2G042250	0.991436	positive	0.991436
GRMZM2G078274	ZmSLD1	0.991873	positive	0.991873
GRMZM2G078274	GRMZM5G862109	0.992045	positive	0.992045
GRMZM2G042250	GRMZM2G091964	0.992827	positive	0.992827
GRMZM2G133169	GRMZM2G165488	0.992851	positive	0.992851
GRMZM2G097349	ZmSLD1	0.992895	positive	0.992895
GRMZM2G091964	GRMZM5G853836	0.992945	positive	0.992945
GRMZM2G042250	GRMZM2G165488	0.993012	positive	0.993012
GRMZM5G862109	ZmSLD1	0.993197	positive	0.993197
GRMZM2G097349	GRMZM5G862109	0.9934	positive	0.9934
GRMZM2G097349	GRMZM2G165488	0.99359	positive	0.99359
GRMZM2G031983	GRMZM5G862109	0.993649	positive	0.993649
GRMZM2G133169	ZmSLD1	0.993841	positive	0.993841
GRMZM5G853836	ZmSLD1	0.994035	positive	0.994035
GRMZM2G091964	ZmSLD1	0.994292	positive	0.994292
GRMZM2G097349	GRMZM2G133169	0.994739	positive	0.994739
GRMZM2G018414	GRMZM2G133169	0.994823	positive	0.994823
GRMZM2G091964	GRMZM2G165488	0.994868	positive	0.994868
GRMZM2G042250	GRMZM2G078274	0.995034	positive	0.995034
GRMZM2G078274	GRMZM2G091964	0.995063	positive	0.995063
GRMZM2G018414	GRMZM5G862109	0.995189	positive	0.995189
GRMZM2G031983	ZmSLD1	0.99535	positive	0.99535
GRMZM2G165488	GRMZM5G853836	0.99564	positive	0.99564
GRMZM2G042250	ZmSLD1	0.995758	positive	0.995758
GRMZM2G018414	GRMZM2G091964	0.99577	positive	0.99577
GRMZM2G018414	GRMZM2G165488	0.995844	positive	0.995844
GRMZM2G165488	GRMZM5G862109	0.995937	positive	0.995937
GRMZM2G165488	ZmSLD1	0.996358	positive	0.996358
GRMZM2G078274	GRMZM2G165488	0.996776	positive	0.996776
GRMZM2G031983	GRMZM2G165488	0.99687	positive	0.99687
GRMZM2G031983	GRMZM2G133169	0.996888	positive	0.996888
GRMZM2G018414	GRMZM2G097349	0.997004	positive	0.997004
GRMZM2G042250	GRMZM5G853836	0.997428	positive	0.997428
GRMZM2G018414	GRMZM2G031983	0.997494	positive	0.997494
GRMZM2G091964	GRMZM5G862109	0.997694	positive	0.997694
GRMZM2G078274	GRMZM5G853836	0.998653	positive	0.998653
GRMZM2G018414	ZmSLD1	0.998714	positive	0.998714
GRMZM2G031983	GRMZM2G097349	0.999046	positive	0.999046

## Sheet: heat FAD2.1 and TFs 
The Pearson correlation analysis between TFs and target fatty acid desaturase genes
Gene1	Gene2	Cor	Strand	Value
GRMZM2G316840	ZmFAD2.1	0.993826	positive	0.993826
GRMZM2G110107	GRMZM2G316840	0.993257	positive	0.993257
GRMZM2G110107	ZmFAD2.1	0.993251	positive	0.993251
GRMZM2G074124	ZmFAD2.1	0.990708	positive	0.990708
GRMZM2G105335	GRMZM2G110107	0.990235	positive	0.990235
GRMZM2G105335	GRMZM5G898314	0.989445	positive	0.989445
GRMZM2G074124	GRMZM2G316840	0.987447	positive	0.987447
GRMZM2G074124	GRMZM2G136369	0.987332	positive	0.987332
GRMZM2G105335	ZmFAD2.1	0.985949	positive	0.985949
GRMZM5G898314	ZmFAD2.1	0.985261	positive	0.985261
GRMZM2G069408	GRMZM2G082318	0.984843	positive	0.984843
GRMZM2G082318	GRMZM2G136369	0.983664	positive	0.983664
GRMZM2G069408	ZmFAD2.1	0.982446	positive	0.982446
GRMZM2G082318	GRMZM5G898314	0.982088	positive	0.982088
GRMZM2G136369	ZmFAD2.1	0.98134	positive	0.98134
GRMZM2G082318	ZmFAD2.1	0.98059	positive	0.98059
GRMZM2G074124	GRMZM2G082318	0.980582	positive	0.980582

## Sheet: heat SLD1 and TFs
The Pearson correlation analysis between TFs and target fatty acid desaturase genes
Gene1	Gene2	Cor	Strand	Value
GRMZM2G118453	ZmSLD1	-0.999216	minus	0.999216
GRMZM2G018414	ZmSLD1	0.998714	positive	0.998714
GRMZM2G167824	ZmSLD1	0.998558	positive	0.998558
GRMZM5G878561	ZmSLD1	0.997249	positive	0.997249
GRMZM2G012717	ZmSLD1	0.996923	positive	0.996923
GRMZM2G165488	ZmSLD1	0.996358	positive	0.996358
GRMZM5G846057	ZmSLD1	-0.995964	minus	0.995964
GRMZM2G178102	ZmSLD1	0.99578	positive	0.99578
GRMZM2G124037	ZmSLD1	-0.995776	minus	0.995776
GRMZM2G042250	ZmSLD1	0.995758	positive	0.995758
GRMZM2G081158	ZmSLD1	0.995489	positive	0.995489
GRMZM2G031983	ZmSLD1	0.99535	positive	0.99535
GRMZM2G014653	ZmSLD1	-0.995334	minus	0.995334
GRMZM2G438202	ZmSLD1	-0.99524	minus	0.99524
AC198366.3_FG004	ZmSLD1	-0.994646	minus	0.994646
GRMZM2G532534	ZmSLD1	-0.994532	minus	0.994532
GRMZM2G180979	ZmSLD1	-0.994528	minus	0.994528
GRMZM2G091964	ZmSLD1	0.994292	positive	0.994292
GRMZM2G006745	ZmSLD1	-0.994155	minus	0.994155
GRMZM5G853836	ZmSLD1	0.994035	positive	0.994035
AC205574.3_FG006	ZmSLD1	0.993933	positive	0.993933
GRMZM2G133169	ZmSLD1	0.993841	positive	0.993841
GRMZM2G003489	ZmSLD1	-0.993744	minus	0.993744
GRMZM5G862109	ZmSLD1	0.993197	positive	0.993197
GRMZM2G165972	ZmSLD1	-0.993131	minus	0.993131
GRMZM2G159119	ZmSLD1	-0.99313	minus	0.99313
GRMZM2G106798	ZmSLD1	0.993112	positive	0.993112
GRMZM2G035405	ZmSLD1	0.993109	positive	0.993109
GRMZM2G097349	ZmSLD1	0.992895	positive	0.992895
GRMZM2G098904	ZmSLD1	-0.992783	minus	0.992783
GRMZM2G056120	ZmSLD1	0.992664	positive	0.992664
GRMZM2G173124	ZmSLD1	-0.992578	minus	0.992578
GRMZM2G078274	ZmSLD1	0.991873	positive	0.991873
GRMZM2G030272	ZmSLD1	-0.991787	minus	0.991787
GRMZM2G371033	ZmSLD1	0.991587	positive	0.991587
GRMZM2G145041	ZmSLD1	-0.991557	minus	0.991557
GRMZM2G105834	ZmSLD1	-0.991264	minus	0.991264
GRMZM2G019060	ZmSLD1	0.990801	positive	0.990801
GRMZM2G300924	ZmSLD1	-0.990688	minus	0.990688
GRMZM2G010871	ZmSLD1	-0.990514	minus	0.990514
GRMZM2G118485	ZmSLD1	-0.990405	minus	0.990405
GRMZM2G134866	ZmSLD1	0.990372	positive	0.990372
GRMZM2G012717	GRMZM5G878561	0.996794	positive	0.996794
GRMZM2G118453	GRMZM5G878561	-0.995547	minus	0.995547
GRMZM2G081158	GRMZM5G878561	0.995353	positive	0.995353
GRMZM2G018414	GRMZM5G878561	0.994817	positive	0.994817
GRMZM2G042250	GRMZM5G878561	0.993507	positive	0.993507
GRMZM2G167824	GRMZM5G878561	0.993466	positive	0.993466
GRMZM2G178102	GRMZM5G878561	0.992853	positive	0.992853
GRMZM5G846057	GRMZM5G878561	-0.992618	minus	0.992618
AC198366.3_FG004	GRMZM5G878561	-0.992224	minus	0.992224
GRMZM2G124037	GRMZM5G878561	-0.991768	minus	0.991768
GRMZM2G300924	GRMZM5G878561	-0.991752	minus	0.991752
GRMZM2G030272	GRMZM5G878561	-0.991174	minus	0.991174
GRMZM2G180979	GRMZM5G878561	-0.990809	minus	0.990809
GRMZM2G106798	GRMZM5G878561	0.990562	positive	0.990562
GRMZM2G006745	GRMZM5G878561	-0.990374	minus	0.990374
GRMZM2G091964	GRMZM5G862109	0.997694	positive	0.997694
GRMZM2G165488	GRMZM5G862109	0.995937	positive	0.995937
GRMZM2G438202	GRMZM5G862109	-0.995535	minus	0.995535
GRMZM2G018414	GRMZM5G862109	0.995189	positive	0.995189
GRMZM2G118453	GRMZM5G862109	-0.994598	minus	0.994598
GRMZM2G003489	GRMZM5G862109	-0.993842	minus	0.993842
GRMZM2G031983	GRMZM5G862109	0.993649	positive	0.993649
GRMZM2G097349	GRMZM5G862109	0.9934	positive	0.9934
GRMZM2G134866	GRMZM5G862109	0.992773	positive	0.992773
GRMZM2G173124	GRMZM5G862109	-0.992491	minus	0.992491
GRMZM2G532534	GRMZM5G862109	-0.992411	minus	0.992411
GRMZM2G078274	GRMZM5G862109	0.992045	positive	0.992045
GRMZM2G167824	GRMZM5G862109	0.991846	positive	0.991846
GRMZM2G006745	GRMZM5G862109	-0.991699	minus	0.991699
GRMZM2G012717	GRMZM5G862109	0.991598	positive	0.991598
GRMZM2G105834	GRMZM5G862109	-0.991283	minus	0.991283
GRMZM2G180979	GRMZM5G862109	-0.991066	minus	0.991066
GRMZM2G165972	GRMZM5G862109	-0.99075	minus	0.99075
GRMZM2G178102	GRMZM5G862109	0.990723	positive	0.990723
GRMZM2G124037	GRMZM5G862109	-0.990666	minus	0.990666
GRMZM2G014653	GRMZM5G862109	-0.990551	minus	0.990551
GRMZM5G846057	GRMZM5G862109	-0.990205	minus	0.990205
GRMZM2G078274	GRMZM5G853836	0.998653	positive	0.998653
GRMZM2G042250	GRMZM5G853836	0.997428	positive	0.997428
GRMZM2G167824	GRMZM5G853836	0.997219	positive	0.997219
GRMZM2G165488	GRMZM5G853836	0.99564	positive	0.99564
GRMZM2G081158	GRMZM5G853836	0.994643	positive	0.994643
GRMZM2G091964	GRMZM5G853836	0.992945	positive	0.992945
AC205574.3_FG006	GRMZM5G853836	0.992919	positive	0.992919
GRMZM2G118453	GRMZM5G853836	-0.992593	minus	0.992593
GRMZM2G035405	GRMZM5G853836	0.992469	positive	0.992469
GRMZM2G018414	GRMZM5G853836	0.991104	positive	0.991104
GRMZM2G006745	GRMZM5G846057	0.99764	positive	0.99764
GRMZM2G180979	GRMZM5G846057	0.997639	positive	0.997639
GRMZM2G014653	GRMZM5G846057	0.997639	positive	0.997639
GRMZM2G012717	GRMZM5G846057	-0.997638	minus	0.997638
GRMZM2G300924	GRMZM5G846057	0.997465	positive	0.997465
GRMZM2G124037	GRMZM5G846057	0.997336	positive	0.997336
GRMZM2G018414	GRMZM5G846057	-0.997143	minus	0.997143
GRMZM2G031983	GRMZM5G846057	-0.997102	minus	0.997102
AC198366.3_FG004	GRMZM5G846057	0.996789	positive	0.996789
GRMZM2G097349	GRMZM5G846057	-0.99668	minus	0.99668
GRMZM2G003489	GRMZM5G846057	0.996504	positive	0.996504
GRMZM2G118453	GRMZM5G846057	0.996343	positive	0.996343
GRMZM2G438202	GRMZM5G846057	0.995637	positive	0.995637
GRMZM2G030272	GRMZM5G846057	0.995256	positive	0.995256
GRMZM2G532534	GRMZM5G846057	0.994528	positive	0.994528
GRMZM2G133169	GRMZM5G846057	-0.993947	minus	0.993947
GRMZM2G178102	GRMZM5G846057	-0.993896	minus	0.993896
GRMZM2G173124	GRMZM5G846057	0.993528	positive	0.993528
GRMZM2G098904	GRMZM5G846057	0.992975	positive	0.992975
GRMZM2G056120	GRMZM5G846057	-0.992845	minus	0.992845
GRMZM2G019060	GRMZM5G846057	-0.99278	minus	0.99278
GRMZM2G159119	GRMZM5G846057	0.992749	positive	0.992749
GRMZM2G134866	GRMZM5G846057	-0.992628	minus	0.992628
GRMZM2G165972	GRMZM5G846057	0.99232	positive	0.99232
GRMZM2G167824	GRMZM5G846057	-0.992156	minus	0.992156
GRMZM2G165488	GRMZM5G846057	-0.992045	minus	0.992045
GRMZM2G371033	GRMZM5G846057	-0.991498	minus	0.991498
GRMZM2G106798	GRMZM5G846057	-0.991392	minus	0.991392
GRMZM2G145041	GRMZM5G846057	0.990505	positive	0.990505
GRMZM2G173124	GRMZM2G532534	0.999777	positive	0.999777
GRMZM2G165972	GRMZM2G532534	0.999758	positive	0.999758
GRMZM2G159119	GRMZM2G532534	0.999617	positive	0.999617
GRMZM2G056120	GRMZM2G532534	-0.999477	minus	0.999477
GRMZM2G438202	GRMZM2G532534	0.999214	positive	0.999214
GRMZM2G124037	GRMZM2G532534	0.99919	positive	0.99919
GRMZM2G014653	GRMZM2G532534	0.999035	positive	0.999035
GRMZM2G178102	GRMZM2G532534	-0.999033	minus	0.999033
GRMZM2G003489	GRMZM2G532534	0.998897	positive	0.998897
GRMZM2G180979	GRMZM2G532534	0.998697	positive	0.998697
GRMZM2G006745	GRMZM2G532534	0.998464	positive	0.998464
GRMZM2G145041	GRMZM2G532534	0.998172	positive	0.998172
GRMZM2G019060	GRMZM2G532534	-0.997886	minus	0.997886
GRMZM2G118453	GRMZM2G532534	0.997802	positive	0.997802
GRMZM2G010871	GRMZM2G532534	0.997567	positive	0.997567
AC198366.3_FG004	GRMZM2G532534	0.997251	positive	0.997251
GRMZM2G371033	GRMZM2G532534	-0.996858	minus	0.996858
GRMZM2G035405	GRMZM2G532534	-0.996519	minus	0.996519
GRMZM2G118485	GRMZM2G532534	0.996421	positive	0.996421
GRMZM2G030272	GRMZM2G532534	0.996355	positive	0.996355
GRMZM2G165488	GRMZM2G532534	-0.995933	minus	0.995933
AC205574.3_FG006	GRMZM2G532534	-0.995828	minus	0.995828
GRMZM2G167824	GRMZM2G532534	-0.995374	minus	0.995374
GRMZM2G031983	GRMZM2G532534	-0.99413	minus	0.99413
GRMZM2G098904	GRMZM2G532534	0.993948	positive	0.993948
GRMZM2G018414	GRMZM2G532534	-0.992582	minus	0.992582
GRMZM2G097349	GRMZM2G532534	-0.990494	minus	0.990494
GRMZM2G012717	GRMZM2G532534	-0.990309	minus	0.990309
GRMZM2G173124	GRMZM2G438202	0.999195	positive	0.999195
GRMZM2G003489	GRMZM2G438202	0.998953	positive	0.998953
GRMZM2G014653	GRMZM2G438202	0.998665	positive	0.998665
GRMZM2G165972	GRMZM2G438202	0.998539	positive	0.998539
GRMZM2G124037	GRMZM2G438202	0.998307	positive	0.998307
GRMZM2G006745	GRMZM2G438202	0.998094	positive	0.998094
GRMZM2G180979	GRMZM2G438202	0.998079	positive	0.998079
GRMZM2G118453	GRMZM2G438202	0.997917	positive	0.997917
GRMZM2G165488	GRMZM2G438202	-0.997763	minus	0.997763
GRMZM2G159119	GRMZM2G438202	0.997736	positive	0.997736
GRMZM2G056120	GRMZM2G438202	-0.997578	minus	0.997578
GRMZM2G178102	GRMZM2G438202	-0.997237	minus	0.997237
GRMZM2G031983	GRMZM2G438202	-0.997056	minus	0.997056
GRMZM2G019060	GRMZM2G438202	-0.996831	minus	0.996831
GRMZM2G167824	GRMZM2G438202	-0.99548	minus	0.99548
AC198366.3_FG004	GRMZM2G438202	0.995405	positive	0.995405
GRMZM2G145041	GRMZM2G438202	0.995249	positive	0.995249
GRMZM2G018414	GRMZM2G438202	-0.995047	minus	0.995047
GRMZM2G010871	GRMZM2G438202	0.994991	positive	0.994991
GRMZM2G097349	GRMZM2G438202	-0.994566	minus	0.994566
GRMZM2G035405	GRMZM2G438202	-0.994449	minus	0.994449
GRMZM2G030272	GRMZM2G438202	0.993974	positive	0.993974
AC205574.3_FG006	GRMZM2G438202	-0.993733	minus	0.993733
GRMZM2G118485	GRMZM2G438202	0.993629	positive	0.993629
GRMZM2G371033	GRMZM2G438202	-0.99332	minus	0.99332
GRMZM2G012717	GRMZM2G438202	-0.991883	minus	0.991883
GRMZM2G098904	GRMZM2G438202	0.991344	positive	0.991344
GRMZM2G091964	GRMZM2G438202	-0.990671	minus	0.990671
GRMZM2G133169	GRMZM2G438202	-0.990393	minus	0.990393
GRMZM2G145041	GRMZM2G371033	-0.999062	minus	0.999062
GRMZM2G178102	GRMZM2G371033	0.998519	positive	0.998519
AC198366.3_FG004	GRMZM2G371033	-0.998504	minus	0.998504
GRMZM2G159119	GRMZM2G371033	-0.998371	minus	0.998371
GRMZM2G056120	GRMZM2G371033	0.99834	positive	0.99834
GRMZM2G030272	GRMZM2G371033	-0.998288	minus	0.998288
GRMZM2G124037	GRMZM2G371033	-0.997691	minus	0.997691
GRMZM2G118485	GRMZM2G371033	-0.997551	minus	0.997551
GRMZM2G010871	GRMZM2G371033	-0.997045	minus	0.997045
GRMZM2G098904	GRMZM2G371033	-0.997027	minus	0.997027
GRMZM2G165972	GRMZM2G371033	-0.99684	minus	0.99684
GRMZM2G180979	GRMZM2G371033	-0.996733	minus	0.996733
GRMZM2G014653	GRMZM2G371033	-0.996519	minus	0.996519
GRMZM2G006745	GRMZM2G371033	-0.995987	minus	0.995987
GRMZM2G173124	GRMZM2G371033	-0.995705	minus	0.995705
GRMZM2G019060	GRMZM2G371033	0.995399	positive	0.995399
GRMZM2G035405	GRMZM2G371033	0.995209	positive	0.995209
GRMZM2G003489	GRMZM2G371033	-0.994837	minus	0.994837
GRMZM2G118453	GRMZM2G371033	-0.99475	minus	0.99475
AC205574.3_FG006	GRMZM2G371033	0.994698	positive	0.994698
GRMZM2G167824	GRMZM2G371033	0.99206	positive	0.99206
GRMZM2G012717	GRMZM2G300924	-0.996024	minus	0.996024
GRMZM2G030272	GRMZM2G300924	0.994782	positive	0.994782
AC198366.3_FG004	GRMZM2G300924	0.994768	positive	0.994768
GRMZM2G180979	GRMZM2G300924	0.994161	positive	0.994161
GRMZM2G006745	GRMZM2G300924	0.994118	positive	0.994118
GRMZM2G124037	GRMZM2G300924	0.993248	positive	0.993248
GRMZM2G014653	GRMZM2G300924	0.992789	positive	0.992789
GRMZM2G018414	GRMZM2G300924	-0.991521	minus	0.991521
GRMZM2G003489	GRMZM2G300924	0.991438	positive	0.991438
GRMZM2G118453	GRMZM2G300924	0.99057	positive	0.99057
GRMZM2G098904	GRMZM2G300924	0.990523	positive	0.990523
GRMZM2G006745	GRMZM2G180979	0.999946	positive	0.999946
GRMZM2G124037	GRMZM2G180979	0.999696	positive	0.999696
GRMZM2G003489	GRMZM2G180979	0.999502	positive	0.999502
GRMZM2G014653	GRMZM2G180979	0.999405	positive	0.999405
GRMZM2G030272	GRMZM2G180979	0.998678	positive	0.998678
AC198366.3_FG004	GRMZM2G180979	0.998623	positive	0.998623
GRMZM2G173124	GRMZM2G180979	0.998357	positive	0.998357
GRMZM2G159119	GRMZM2G180979	0.998159	positive	0.998159
GRMZM2G178102	GRMZM2G180979	-0.998153	minus	0.998153
GRMZM2G056120	GRMZM2G180979	-0.997979	minus	0.997979
GRMZM2G165972	GRMZM2G180979	0.997507	positive	0.997507
GRMZM2G118453	GRMZM2G180979	0.997243	positive	0.997243
GRMZM2G019060	GRMZM2G180979	-0.996277	minus	0.996277
GRMZM2G145041	GRMZM2G180979	0.996274	positive	0.996274
GRMZM2G031983	GRMZM2G180979	-0.994459	minus	0.994459
GRMZM2G118485	GRMZM2G180979	0.994414	positive	0.994414
GRMZM2G098904	GRMZM2G180979	0.994229	positive	0.994229
GRMZM2G010871	GRMZM2G180979	0.994121	positive	0.994121
GRMZM2G012717	GRMZM2G180979	-0.993996	minus	0.993996
GRMZM2G018414	GRMZM2G180979	-0.993744	minus	0.993744
GRMZM2G165488	GRMZM2G180979	-0.992852	minus	0.992852
GRMZM2G167824	GRMZM2G180979	-0.992809	minus	0.992809
GRMZM2G097349	GRMZM2G180979	-0.992411	minus	0.992411
GRMZM2G035405	GRMZM2G180979	-0.992134	minus	0.992134
AC205574.3_FG006	GRMZM2G180979	-0.991641	minus	0.991641
GRMZM2G159119	GRMZM2G178102	-0.999374	minus	0.999374
GRMZM2G124037	GRMZM2G178102	-0.998928	minus	0.998928
GRMZM2G056120	GRMZM2G178102	0.998894	positive	0.998894
GRMZM2G165972	GRMZM2G178102	-0.998682	minus	0.998682
GRMZM2G145041	GRMZM2G178102	-0.998493	minus	0.998493
GRMZM2G118453	GRMZM2G178102	-0.998377	minus	0.998377
GRMZM2G173124	GRMZM2G178102	-0.998115	minus	0.998115
GRMZM2G014653	GRMZM2G178102	-0.997944	minus	0.997944
AC198366.3_FG004	GRMZM2G178102	-0.997932	minus	0.997932
GRMZM2G006745	GRMZM2G178102	-0.997739	minus	0.997739
GRMZM2G003489	GRMZM2G178102	-0.997596	minus	0.997596
GRMZM2G030272	GRMZM2G178102	-0.997523	minus	0.997523
AC205574.3_FG006	GRMZM2G178102	0.997362	positive	0.997362
GRMZM2G010871	GRMZM2G178102	-0.997148	minus	0.997148
GRMZM2G035405	GRMZM2G178102	0.997043	positive	0.997043
GRMZM2G118485	GRMZM2G178102	-0.996197	minus	0.996197
GRMZM2G167824	GRMZM2G178102	0.996085	positive	0.996085
GRMZM2G019060	GRMZM2G178102	0.995701	positive	0.995701
GRMZM2G098904	GRMZM2G178102	-0.995111	minus	0.995111
GRMZM2G165488	GRMZM2G178102	0.99414	positive	0.99414
GRMZM2G018414	GRMZM2G178102	0.992472	positive	0.992472
GRMZM2G012717	GRMZM2G178102	0.991651	positive	0.991651
GRMZM2G081158	GRMZM2G178102	0.991424	positive	0.991424
GRMZM2G031983	GRMZM2G178102	0.991292	positive	0.991292
GRMZM2G042250	GRMZM2G178102	0.991189	positive	0.991189
GRMZM2G165972	GRMZM2G173124	0.999572	positive	0.999572
GRMZM2G159119	GRMZM2G173124	0.999253	positive	0.999253
GRMZM2G056120	GRMZM2G173124	-0.99909	minus	0.99909
GRMZM2G003489	GRMZM2G173124	0.999037	positive	0.999037
GRMZM2G124037	GRMZM2G173124	0.99852	positive	0.99852
GRMZM2G014653	GRMZM2G173124	0.998507	positive	0.998507
GRMZM2G006745	GRMZM2G173124	0.99827	positive	0.99827
GRMZM2G019060	GRMZM2G173124	-0.997592	minus	0.997592
GRMZM2G145041	GRMZM2G173124	0.997361	positive	0.997361
GRMZM2G010871	GRMZM2G173124	0.996847	positive	0.996847
GRMZM2G118453	GRMZM2G173124	0.996511	positive	0.996511
AC198366.3_FG004	GRMZM2G173124	0.996038	positive	0.996038
GRMZM2G030272	GRMZM2G173124	0.995598	positive	0.995598
GRMZM2G118485	GRMZM2G173124	0.995322	positive	0.995322
GRMZM2G035405	GRMZM2G173124	-0.995273	minus	0.995273
GRMZM2G165488	GRMZM2G173124	-0.995227	minus	0.995227
AC205574.3_FG006	GRMZM2G173124	-0.994429	minus	0.994429
GRMZM2G031983	GRMZM2G173124	-0.993584	minus	0.993584
GRMZM2G167824	GRMZM2G173124	-0.993534	minus	0.993534
GRMZM2G098904	GRMZM2G173124	0.991938	positive	0.991938
GRMZM2G018414	GRMZM2G173124	-0.991114	minus	0.991114
GRMZM2G097349	GRMZM2G173124	-0.990204	minus	0.990204
GRMZM2G118453	GRMZM2G167824	-0.998586	minus	0.998586
GRMZM2G165488	GRMZM2G167824	0.998019	positive	0.998019
GRMZM2G042250	GRMZM2G167824	0.99728	positive	0.99728
AC205574.3_FG006	GRMZM2G167824	0.997266	positive	0.997266
GRMZM2G035405	GRMZM2G167824	0.99719	positive	0.99719
GRMZM2G081158	GRMZM2G167824	0.995763	positive	0.995763
GRMZM2G018414	GRMZM2G167824	0.995716	positive	0.995716
GRMZM2G078274	GRMZM2G167824	0.995443	positive	0.995443
GRMZM2G165972	GRMZM2G167824	-0.995119	minus	0.995119
GRMZM2G124037	GRMZM2G167824	-0.994972	minus	0.994972
GRMZM2G014653	GRMZM2G167824	-0.994791	minus	0.994791
GRMZM2G159119	GRMZM2G167824	-0.99441	minus	0.99441
GRMZM2G010871	GRMZM2G167824	-0.994362	minus	0.994362
GRMZM2G056120	GRMZM2G167824	0.994248	positive	0.994248
GRMZM2G031983	GRMZM2G167824	0.993979	positive	0.993979
GRMZM2G145041	GRMZM2G167824	-0.993842	minus	0.993842
AC198366.3_FG004	GRMZM2G167824	-0.993475	minus	0.993475
GRMZM2G098904	GRMZM2G167824	-0.993328	minus	0.993328
GRMZM2G118485	GRMZM2G167824	-0.993309	minus	0.993309
GRMZM2G019060	GRMZM2G167824	0.992999	positive	0.992999
GRMZM2G133169	GRMZM2G167824	0.992875	positive	0.992875
GRMZM2G091964	GRMZM2G167824	0.992827	positive	0.992827
GRMZM2G003489	GRMZM2G167824	-0.992353	minus	0.992353
GRMZM2G006745	GRMZM2G167824	-0.992137	minus	0.992137
GRMZM2G012717	GRMZM2G167824	0.991451	positive	0.991451
GRMZM2G159119	GRMZM2G165972	0.999683	positive	0.999683
GRMZM2G056120	GRMZM2G165972	-0.999673	minus	0.999673
GRMZM2G145041	GRMZM2G165972	0.998752	positive	0.998752
GRMZM2G010871	GRMZM2G165972	0.998675	positive	0.998675
GRMZM2G124037	GRMZM2G165972	0.998356	positive	0.998356
GRMZM2G014653	GRMZM2G165972	0.998247	positive	0.998247
GRMZM2G019060	GRMZM2G165972	-0.998242	minus	0.998242
GRMZM2G003489	GRMZM2G165972	0.997737	positive	0.997737
GRMZM2G035405	GRMZM2G165972	-0.997574	minus	0.997574
GRMZM2G118485	GRMZM2G165972	0.997233	positive	0.997233
GRMZM2G006745	GRMZM2G165972	0.997133	positive	0.997133
GRMZM2G118453	GRMZM2G165972	0.996816	positive	0.996816
AC205574.3_FG006	GRMZM2G165972	-0.996569	minus	0.996569
AC198366.3_FG004	GRMZM2G165972	0.996416	positive	0.996416
GRMZM2G165488	GRMZM2G165972	-0.995575	minus	0.995575
GRMZM2G030272	GRMZM2G165972	0.995165	positive	0.995165
GRMZM2G098904	GRMZM2G165972	0.993837	positive	0.993837
GRMZM2G031983	GRMZM2G165972	-0.992576	minus	0.992576
GRMZM2G018414	GRMZM2G165972	-0.990396	minus	0.990396
GRMZM2G118453	GRMZM2G165488	-0.997394	minus	0.997394
GRMZM2G031983	GRMZM2G165488	0.99687	positive	0.99687
GRMZM2G078274	GRMZM2G165488	0.996776	positive	0.996776
GRMZM2G018414	GRMZM2G165488	0.995844	positive	0.995844
GRMZM2G035405	GRMZM2G165488	0.994986	positive	0.994986
GRMZM2G014653	GRMZM2G165488	-0.994922	minus	0.994922
GRMZM2G091964	GRMZM2G165488	0.994868	positive	0.994868
AC205574.3_FG006	GRMZM2G165488	0.994499	positive	0.994499
GRMZM2G124037	GRMZM2G165488	-0.99426	minus	0.99426
GRMZM2G003489	GRMZM2G165488	-0.994018	minus	0.994018
GRMZM2G159119	GRMZM2G165488	-0.99377	minus	0.99377
GRMZM2G056120	GRMZM2G165488	0.993639	positive	0.993639
GRMZM2G097349	GRMZM2G165488	0.99359	positive	0.99359
GRMZM2G019060	GRMZM2G165488	0.993564	positive	0.993564
GRMZM2G042250	GRMZM2G165488	0.993012	positive	0.993012
GRMZM2G010871	GRMZM2G165488	-0.99286	minus	0.99286
GRMZM2G133169	GRMZM2G165488	0.992851	positive	0.992851
GRMZM2G006745	GRMZM2G165488	-0.992643	minus	0.992643
GRMZM2G145041	GRMZM2G165488	-0.991557	minus	0.991557
GRMZM2G081158	GRMZM2G165488	0.990823	positive	0.990823
AC198366.3_FG004	GRMZM2G165488	-0.99075	minus	0.99075
GRMZM2G118485	GRMZM2G165488	-0.990743	minus	0.990743
GRMZM2G056120	GRMZM2G159119	-0.999853	minus	0.999853
GRMZM2G145041	GRMZM2G159119	0.999265	positive	0.999265
GRMZM2G124037	GRMZM2G159119	0.99884	positive	0.99884
GRMZM2G010871	GRMZM2G159119	0.998429	positive	0.998429
GRMZM2G014653	GRMZM2G159119	0.998309	positive	0.998309
GRMZM2G003489	GRMZM2G159119	0.997915	positive	0.997915
GRMZM2G006745	GRMZM2G159119	0.997757	positive	0.997757
GRMZM2G019060	GRMZM2G159119	-0.997622	minus	0.997622
AC198366.3_FG004	GRMZM2G159119	0.997541	positive	0.997541
GRMZM2G118485	GRMZM2G159119	0.997381	positive	0.997381
GRMZM2G035405	GRMZM2G159119	-0.997081	minus	0.997081
GRMZM2G030272	GRMZM2G159119	0.997038	positive	0.997038
GRMZM2G118453	GRMZM2G159119	0.996814	positive	0.996814
AC205574.3_FG006	GRMZM2G159119	-0.996446	minus	0.996446
GRMZM2G098904	GRMZM2G159119	0.994747	positive	0.994747
GRMZM2G031983	GRMZM2G159119	-0.991112	minus	0.991112
GRMZM2G056120	GRMZM2G145041	-0.999522	minus	0.999522
GRMZM2G010871	GRMZM2G145041	0.999411	positive	0.999411
GRMZM2G118485	GRMZM2G145041	0.99913	positive	0.99913
GRMZM2G019060	GRMZM2G145041	-0.997829	minus	0.997829
GRMZM2G035405	GRMZM2G145041	-0.997754	minus	0.997754
GRMZM2G124037	GRMZM2G145041	0.997667	positive	0.997667
AC198366.3_FG004	GRMZM2G145041	0.997533	positive	0.997533
GRMZM2G014653	GRMZM2G145041	0.997136	positive	0.997136
GRMZM2G098904	GRMZM2G145041	0.996759	positive	0.996759
AC205574.3_FG006	GRMZM2G145041	-0.99646	minus	0.99646
GRMZM2G030272	GRMZM2G145041	0.996104	positive	0.996104
GRMZM2G006745	GRMZM2G145041	0.995487	positive	0.995487
GRMZM2G118453	GRMZM2G145041	0.995136	positive	0.995136
GRMZM2G003489	GRMZM2G145041	0.99511	positive	0.99511
GRMZM2G106798	GRMZM2G134866	0.997131	positive	0.997131
GRMZM2G105834	GRMZM2G134866	-0.996722	minus	0.996722
GRMZM2G012717	GRMZM2G134866	0.996306	positive	0.996306
GRMZM2G018414	GRMZM2G134866	0.995636	positive	0.995636
GRMZM2G097349	GRMZM2G134866	0.995293	positive	0.995293
GRMZM2G091964	GRMZM2G134866	0.992384	positive	0.992384
GRMZM2G031983	GRMZM2G134866	0.991775	positive	0.991775
GRMZM2G031983	GRMZM2G133169	0.996888	positive	0.996888
GRMZM2G018414	GRMZM2G133169	0.994823	positive	0.994823
GRMZM2G097349	GRMZM2G133169	0.994739	positive	0.994739
GRMZM2G118453	GRMZM2G133169	-0.991978	minus	0.991978
GRMZM2G014653	GRMZM2G133169	-0.991782	minus	0.991782
GRMZM2G106798	GRMZM2G133169	0.991104	positive	0.991104
GRMZM2G105834	GRMZM2G133169	-0.990797	minus	0.990797
GRMZM2G098904	GRMZM2G133169	-0.990502	minus	0.990502
GRMZM2G012717	GRMZM2G133169	0.990273	positive	0.990273
GRMZM2G014653	GRMZM2G124037	0.999757	positive	0.999757
GRMZM2G006745	GRMZM2G124037	0.999419	positive	0.999419
AC198366.3_FG004	GRMZM2G124037	0.999227	positive	0.999227
GRMZM2G003489	GRMZM2G124037	0.998923	positive	0.998923
GRMZM2G056120	GRMZM2G124037	-0.998826	minus	0.998826
GRMZM2G030272	GRMZM2G124037	0.998352	positive	0.998352
GRMZM2G118453	GRMZM2G124037	0.998161	positive	0.998161
GRMZM2G019060	GRMZM2G124037	-0.997438	minus	0.997438
GRMZM2G118485	GRMZM2G124037	0.996372	positive	0.996372
GRMZM2G098904	GRMZM2G124037	0.996154	positive	0.996154
GRMZM2G010871	GRMZM2G124037	0.996044	positive	0.996044
GRMZM2G031983	GRMZM2G124037	-0.994813	minus	0.994813
GRMZM2G035405	GRMZM2G124037	-0.994572	minus	0.994572
GRMZM2G018414	GRMZM2G124037	-0.99416	minus	0.99416
AC205574.3_FG006	GRMZM2G124037	-0.993865	minus	0.993865
GRMZM2G012717	GRMZM2G124037	-0.993586	minus	0.993586
GRMZM2G097349	GRMZM2G124037	-0.991888	minus	0.991888
GRMZM2G010871	GRMZM2G118485	0.999109	positive	0.999109
GRMZM2G019060	GRMZM2G118485	-0.99859	minus	0.99859
GRMZM2G056120	GRMZM2G118485	-0.998315	minus	0.998315
GRMZM2G098904	GRMZM2G118485	0.998189	positive	0.998189
AC198366.3_FG004	GRMZM2G118485	0.997017	positive	0.997017
GRMZM2G035405	GRMZM2G118485	-0.996924	minus	0.996924
GRMZM2G014653	GRMZM2G118485	0.996504	positive	0.996504
AC205574.3_FG006	GRMZM2G118485	-0.994367	minus	0.994367
GRMZM2G030272	GRMZM2G118485	0.993834	positive	0.993834
GRMZM2G118453	GRMZM2G118485	0.993446	positive	0.993446
GRMZM2G006745	GRMZM2G118485	0.993363	positive	0.993363
GRMZM2G003489	GRMZM2G118485	0.992564	positive	0.992564
GRMZM2G014653	GRMZM2G118453	0.997689	positive	0.997689
GRMZM2G018414	GRMZM2G118453	-0.997622	minus	0.997622
GRMZM2G006745	GRMZM2G118453	0.996956	positive	0.996956
GRMZM2G003489	GRMZM2G118453	0.99695	positive	0.99695
AC198366.3_FG004	GRMZM2G118453	0.996581	positive	0.996581
GRMZM2G056120	GRMZM2G118453	-0.996337	minus	0.996337
AC205574.3_FG006	GRMZM2G118453	-0.996162	minus	0.996162
GRMZM2G012717	GRMZM2G118453	-0.995754	minus	0.995754
GRMZM2G031983	GRMZM2G118453	-0.995719	minus	0.995719
GRMZM2G035405	GRMZM2G118453	-0.995641	minus	0.995641
GRMZM2G030272	GRMZM2G118453	0.994713	positive	0.994713
GRMZM2G042250	GRMZM2G118453	-0.994527	minus	0.994527
GRMZM2G081158	GRMZM2G118453	-0.994284	minus	0.994284
GRMZM2G010871	GRMZM2G118453	0.994199	positive	0.994199
GRMZM2G019060	GRMZM2G118453	-0.994183	minus	0.994183
GRMZM2G098904	GRMZM2G118453	0.993906	positive	0.993906
GRMZM2G091964	GRMZM2G118453	-0.993269	minus	0.993269
GRMZM2G097349	GRMZM2G118453	-0.99286	minus	0.99286
GRMZM2G078274	GRMZM2G118453	-0.991556	minus	0.991556
GRMZM2G105834	GRMZM2G106798	-0.999081	minus	0.999081
GRMZM2G018414	GRMZM2G106798	0.996878	positive	0.996878
GRMZM2G012717	GRMZM2G106798	0.99581	positive	0.99581
GRMZM2G097349	GRMZM2G106798	0.993873	positive	0.993873
GRMZM2G091964	GRMZM2G106798	0.993341	positive	0.993341
GRMZM2G031983	GRMZM2G106798	0.991934	positive	0.991934
GRMZM2G018414	GRMZM2G105834	-0.996039	minus	0.996039
GRMZM2G097349	GRMZM2G105834	-0.994898	minus	0.994898
GRMZM2G091964	GRMZM2G105834	-0.994775	minus	0.994775
GRMZM2G012717	GRMZM2G105834	-0.992914	minus	0.992914
GRMZM2G031983	GRMZM2G105834	-0.992806	minus	0.992806
AC198366.3_FG004	GRMZM2G098904	0.998276	positive	0.998276
GRMZM2G014653	GRMZM2G098904	0.996067	positive	0.996067
GRMZM2G019060	GRMZM2G098904	-0.996006	minus	0.996006
GRMZM2G056120	GRMZM2G098904	-0.995706	minus	0.995706
GRMZM2G010871	GRMZM2G098904	0.995481	positive	0.995481
GRMZM2G030272	GRMZM2G098904	0.994737	positive	0.994737
GRMZM2G035405	GRMZM2G098904	-0.993739	minus	0.993739
GRMZM2G006745	GRMZM2G098904	0.993096	positive	0.993096
AC205574.3_FG006	GRMZM2G098904	-0.991599	minus	0.991599
GRMZM2G003489	GRMZM2G098904	0.991078	positive	0.991078
GRMZM2G031983	GRMZM2G097349	0.999046	positive	0.999046
GRMZM2G018414	GRMZM2G097349	0.997004	positive	0.997004
GRMZM2G012717	GRMZM2G097349	0.994254	positive	0.994254
GRMZM2G014653	GRMZM2G097349	-0.993378	minus	0.993378
GRMZM2G003489	GRMZM2G097349	-0.993149	minus	0.993149
GRMZM2G006745	GRMZM2G097349	-0.992841	minus	0.992841
GRMZM2G091964	GRMZM2G097349	0.99083	positive	0.99083
GRMZM2G018414	GRMZM2G091964	0.99577	positive	0.99577
GRMZM2G078274	GRMZM2G091964	0.995063	positive	0.995063
GRMZM2G042250	GRMZM2G091964	0.992827	positive	0.992827
GRMZM2G081158	GRMZM2G091964	0.992577	positive	0.992577
GRMZM2G012717	GRMZM2G091964	0.991383	positive	0.991383
GRMZM2G031983	GRMZM2G091964	0.991359	positive	0.991359
GRMZM2G042250	GRMZM2G081158	0.999433	positive	0.999433
AC205574.3_FG006	GRMZM2G081158	0.994722	positive	0.994722
GRMZM2G078274	GRMZM2G081158	0.992155	positive	0.992155
GRMZM2G035405	GRMZM2G081158	0.991505	positive	0.991505
GRMZM2G018414	GRMZM2G081158	0.991182	positive	0.991182
GRMZM2G042250	GRMZM2G078274	0.995034	positive	0.995034
AC205574.3_FG006	GRMZM2G078274	0.991853	positive	0.991853
GRMZM2G035405	GRMZM2G078274	0.991187	positive	0.991187
GRMZM2G018414	GRMZM2G078274	0.990276	positive	0.990276
GRMZM2G010871	GRMZM2G056120	-0.998899	minus	0.998899
GRMZM2G019060	GRMZM2G056120	0.998592	positive	0.998592
GRMZM2G014653	GRMZM2G056120	-0.99858	minus	0.99858
AC198366.3_FG004	GRMZM2G056120	-0.997822	minus	0.997822
GRMZM2G003489	GRMZM2G056120	-0.997491	minus	0.997491
GRMZM2G006745	GRMZM2G056120	-0.997483	minus	0.997483
GRMZM2G035405	GRMZM2G056120	0.997104	positive	0.997104
GRMZM2G030272	GRMZM2G056120	-0.996735	minus	0.996735
AC205574.3_FG006	GRMZM2G056120	0.99587	positive	0.99587
GRMZM2G031983	GRMZM2G056120	0.991507	positive	0.991507
AC205574.3_FG006	GRMZM2G042250	0.99558	positive	0.99558
GRMZM2G035405	GRMZM2G042250	0.993304	positive	0.993304
GRMZM2G018414	GRMZM2G042250	0.991436	positive	0.991436
AC205574.3_FG006	GRMZM2G035405	0.999346	positive	0.999346
GRMZM2G010871	GRMZM2G035405	-0.998807	minus	0.998807
GRMZM2G019060	GRMZM2G035405	0.995269	positive	0.995269
GRMZM2G014653	GRMZM2G035405	-0.994102	minus	0.994102
AC198366.3_FG004	GRMZM2G035405	-0.993281	minus	0.993281
GRMZM2G003489	GRMZM2G035405	-0.991751	minus	0.991751
GRMZM2G006745	GRMZM2G035405	-0.991209	minus	0.991209
GRMZM2G030272	GRMZM2G035405	-0.990149	minus	0.990149
GRMZM2G018414	GRMZM2G031983	0.997494	positive	0.997494
GRMZM2G014653	GRMZM2G031983	-0.996217	minus	0.996217
GRMZM2G003489	GRMZM2G031983	-0.994819	minus	0.994819
GRMZM2G006745	GRMZM2G031983	-0.994509	minus	0.994509
GRMZM2G012717	GRMZM2G031983	0.993643	positive	0.993643
GRMZM2G019060	GRMZM2G031983	0.993435	positive	0.993435
AC198366.3_FG004	GRMZM2G031983	-0.992254	minus	0.992254
AC198366.3_FG004	GRMZM2G030272	0.998798	positive	0.998798
GRMZM2G006745	GRMZM2G030272	0.99842	positive	0.99842
GRMZM2G014653	GRMZM2G030272	0.997242	positive	0.997242
GRMZM2G003489	GRMZM2G030272	0.997065	positive	0.997065
GRMZM2G019060	GRMZM2G030272	-0.993626	minus	0.993626
GRMZM2G010871	GRMZM2G030272	0.992748	positive	0.992748
GRMZM2G012717	GRMZM2G030272	-0.992002	minus	0.992002
AC205574.3_FG006	GRMZM2G030272	-0.990096	minus	0.990096
GRMZM2G014653	GRMZM2G019060	-0.998308	minus	0.998308
GRMZM2G010871	GRMZM2G019060	-0.998062	minus	0.998062
AC198366.3_FG004	GRMZM2G019060	-0.996654	minus	0.996654
GRMZM2G006745	GRMZM2G019060	-0.995661	minus	0.995661
GRMZM2G003489	GRMZM2G019060	-0.995542	minus	0.995542
AC205574.3_FG006	GRMZM2G019060	0.99231	positive	0.99231
GRMZM2G012717	GRMZM2G018414	0.998231	positive	0.998231
GRMZM2G014653	GRMZM2G018414	-0.994288	minus	0.994288
GRMZM2G006745	GRMZM2G018414	-0.993793	minus	0.993793
GRMZM2G003489	GRMZM2G018414	-0.993673	minus	0.993673
AC198366.3_FG004	GRMZM2G018414	-0.992061	minus	0.992061
GRMZM2G006745	GRMZM2G014653	0.999134	positive	0.999134
AC198366.3_FG004	GRMZM2G014653	0.998817	positive	0.998817
GRMZM2G003489	GRMZM2G014653	0.998736	positive	0.998736
GRMZM2G010871	GRMZM2G014653	0.99593	positive	0.99593
GRMZM2G012717	GRMZM2G014653	-0.99291	minus	0.99291
AC205574.3_FG006	GRMZM2G014653	-0.992746	minus	0.992746
GRMZM2G006745	GRMZM2G012717	-0.994169	minus	0.994169
GRMZM2G003489	GRMZM2G012717	-0.993071	minus	0.993071
AC198366.3_FG004	GRMZM2G012717	-0.992651	minus	0.992651
AC205574.3_FG006	GRMZM2G010871	-0.997004	minus	0.997004
AC198366.3_FG004	GRMZM2G010871	0.995323	positive	0.995323
GRMZM2G003489	GRMZM2G010871	0.993394	positive	0.993394
GRMZM2G006745	GRMZM2G010871	0.993229	positive	0.993229
GRMZM2G003489	GRMZM2G006745	0.999677	positive	0.999677
AC198366.3_FG004	GRMZM2G006745	0.998065	positive	0.998065
AC205574.3_FG006	GRMZM2G006745	-0.990853	minus	0.990853
AC198366.3_FG004	GRMZM2G003489	0.99662	positive	0.99662
AC205574.3_FG006	GRMZM2G003489	-0.991539	minus	0.991539
AC198366.3_FG004	AC205574.3_FG006	-0.992218	minus	0.992218

## Sheet: heat SLD3 and TFs
The Pearson correlation analysis between TFs and target fatty acid desaturase genes
Gene1	Gene2	Cor	Strand	Value
GRMZM2G099319	ZmSLD3	-0.999538	minus	0.999538
GRMZM2G124566	ZmSLD3	0.999522	positive	0.999522
GRMZM2G148022	ZmSLD3	0.998962	positive	0.998962
GRMZM5G874163	ZmSLD3	0.99867	positive	0.99867
GRMZM2G160730	ZmSLD3	0.998535	positive	0.998535
GRMZM2G314660	ZmSLD3	0.998496	positive	0.998496
GRMZM2G390641	ZmSLD3	0.997954	positive	0.997954
GRMZM2G011357	ZmSLD3	0.997937	positive	0.997937
GRMZM2G404973	ZmSLD3	0.997734	positive	0.997734
GRMZM2G038303	ZmSLD3	0.997541	positive	0.997541
GRMZM2G081406	ZmSLD3	0.997514	positive	0.997514
AC234155.1_FG002	ZmSLD3	0.997021	positive	0.997021
GRMZM2G171179	ZmSLD3	0.996769	positive	0.996769
GRMZM2G110135	ZmSLD3	0.996696	positive	0.996696
GRMZM2G023291	ZmSLD3	0.996646	positive	0.996646
GRMZM2G701218	ZmSLD3	0.996477	positive	0.996477
GRMZM2G073750	ZmSLD3	0.996378	positive	0.996378
GRMZM2G126808	ZmSLD3	-0.996239	minus	0.996239
GRMZM2G111760	ZmSLD3	0.99613	positive	0.99613
AC207656.3_FG002	ZmSLD3	0.995947	positive	0.995947
GRMZM2G313737	ZmSLD3	0.995893	positive	0.995893
GRMZM2G027976	ZmSLD3	0.995524	positive	0.995524
GRMZM2G301089	ZmSLD3	-0.995505	minus	0.995505
GRMZM2G449681	ZmSLD3	-0.995406	minus	0.995406
GRMZM2G068330	ZmSLD3	0.994873	positive	0.994873
GRMZM2G416701	ZmSLD3	0.994534	positive	0.994534
GRMZM2G437460	ZmSLD3	0.994077	positive	0.994077
GRMZM2G045431	ZmSLD3	-0.994059	minus	0.994059
GRMZM5G869984	ZmSLD3	0.99396	positive	0.99396
GRMZM2G159399	ZmSLD3	0.993884	positive	0.993884
GRMZM2G010920	ZmSLD3	-0.993747	minus	0.993747
GRMZM2G003944	ZmSLD3	0.993552	positive	0.993552
GRMZM2G098800	ZmSLD3	0.993498	positive	0.993498
GRMZM2G069325	ZmSLD3	0.993371	positive	0.993371
GRMZM2G093305	ZmSLD3	0.993182	positive	0.993182
GRMZM2G125969	ZmSLD3	-0.992537	minus	0.992537
GRMZM2G109987	ZmSLD3	0.992379	positive	0.992379
GRMZM2G145041	ZmSLD3	-0.991991	minus	0.991991
GRMZM2G143433	ZmSLD3	0.991845	positive	0.991845
GRMZM2G056120	ZmSLD3	0.991804	positive	0.991804
GRMZM2G023988	ZmSLD3	-0.99177	minus	0.99177
GRMZM2G117164	ZmSLD3	-0.99118	minus	0.99118
GRMZM2G159119	ZmSLD3	-0.991157	minus	0.991157
GRMZM2G350312	ZmSLD3	-0.991073	minus	0.991073
GRMZM2G371033	ZmSLD3	0.990947	positive	0.990947
GRMZM2G139963	ZmSLD3	0.990824	positive	0.990824
GRMZM2G010871	ZmSLD3	-0.990672	minus	0.990672
GRMZM2G479760	ZmSLD3	-0.990612	minus	0.990612
GRMZM2G118485	ZmSLD3	-0.990357	minus	0.990357
GRMZM2G019060	ZmSLD3	0.990245	positive	0.990245
GRMZM2G051785	ZmSLD3	0.990204	positive	0.990204
GRMZM2G089244	ZmSLD3	-0.990191	minus	0.990191
GRMZM2G165972	ZmSLD3	-0.990054	minus	0.990054
GRMZM5G857944	ZmSLD3	0.990018	positive	0.990018
GRMZM2G061487	ZmSLD3	-0.990007	minus	0.990007
GRMZM2G148022	GRMZM5G874163	0.999192	positive	0.999192
GRMZM2G701218	GRMZM5G874163	0.999139	positive	0.999139
GRMZM2G124566	GRMZM5G874163	0.998836	positive	0.998836
GRMZM2G099319	GRMZM5G874163	-0.99873	minus	0.99873
GRMZM2G126808	GRMZM5G874163	-0.998211	minus	0.998211
GRMZM2G023291	GRMZM5G874163	0.99763	positive	0.99763
GRMZM2G160730	GRMZM5G874163	0.997512	positive	0.997512
AC207656.3_FG002	GRMZM5G874163	0.997462	positive	0.997462
GRMZM2G027976	GRMZM5G874163	0.99742	positive	0.99742
GRMZM2G081406	GRMZM5G874163	0.997231	positive	0.997231
GRMZM2G011357	GRMZM5G874163	0.997188	positive	0.997188
GRMZM2G111760	GRMZM5G874163	0.997186	positive	0.997186
GRMZM2G390641	GRMZM5G874163	0.997102	positive	0.997102
GRMZM2G301089	GRMZM5G874163	-0.996971	minus	0.996971
GRMZM2G038303	GRMZM5G874163	0.996854	positive	0.996854
GRMZM2G073750	GRMZM5G874163	0.996832	positive	0.996832
GRMZM2G110135	GRMZM5G874163	0.996723	positive	0.996723
GRMZM2G404973	GRMZM5G874163	0.996511	positive	0.996511
GRMZM2G314660	GRMZM5G874163	0.996411	positive	0.996411
GRMZM2G171179	GRMZM5G874163	0.996369	positive	0.996369
GRMZM2G449681	GRMZM5G874163	-0.996365	minus	0.996365
GRMZM2G045431	GRMZM5G874163	-0.996217	minus	0.996217
GRMZM2G313737	GRMZM5G874163	0.995716	positive	0.995716
GRMZM2G098800	GRMZM5G874163	0.994965	positive	0.994965
AC234155.1_FG002	GRMZM5G874163	0.994833	positive	0.994833
GRMZM5G869984	GRMZM5G874163	0.994792	positive	0.994792
GRMZM2G437460	GRMZM5G874163	0.994763	positive	0.994763
GRMZM2G371033	GRMZM5G874163	0.993851	positive	0.993851
GRMZM2G145041	GRMZM5G874163	-0.993072	minus	0.993072
GRMZM2G056120	GRMZM5G874163	0.993064	positive	0.993064
GRMZM2G023988	GRMZM5G874163	-0.993053	minus	0.993053
GRMZM2G159399	GRMZM5G874163	0.992911	positive	0.992911
GRMZM2G143433	GRMZM5G874163	0.992891	positive	0.992891
GRMZM2G125969	GRMZM5G874163	-0.992571	minus	0.992571
GRMZM2G159119	GRMZM5G874163	-0.992561	minus	0.992561
GRMZM2G010920	GRMZM5G874163	-0.992369	minus	0.992369
GRMZM2G416701	GRMZM5G874163	0.991831	positive	0.991831
GRMZM2G069325	GRMZM5G874163	0.99167	positive	0.99167
GRMZM2G068330	GRMZM5G874163	0.991469	positive	0.991469
GRMZM2G061487	GRMZM5G874163	-0.991448	minus	0.991448
GRMZM2G118485	GRMZM5G874163	-0.991383	minus	0.991383
GRMZM2G019060	GRMZM5G874163	0.991148	positive	0.991148
GRMZM2G350312	GRMZM5G874163	-0.991109	minus	0.991109
GRMZM2G139963	GRMZM5G874163	0.990873	positive	0.990873
GRMZM2G165972	GRMZM5G874163	-0.990704	minus	0.990704
GRMZM2G003944	GRMZM5G874163	0.990514	positive	0.990514
GRMZM2G010871	GRMZM5G874163	-0.990352	minus	0.990352
GRMZM2G109987	GRMZM5G874163	0.990272	positive	0.990272
GRMZM2G437460	GRMZM5G869984	0.999957	positive	0.999957
GRMZM2G143433	GRMZM5G869984	0.999837	positive	0.999837
GRMZM2G073750	GRMZM5G869984	0.998817	positive	0.998817
GRMZM2G171179	GRMZM5G869984	0.998778	positive	0.998778
GRMZM2G011357	GRMZM5G869984	0.998653	positive	0.998653
GRMZM2G139963	GRMZM5G869984	0.998151	positive	0.998151
GRMZM2G126808	GRMZM5G869984	-0.998083	minus	0.998083
GRMZM2G098800	GRMZM5G869984	0.998026	positive	0.998026
GRMZM2G045431	GRMZM5G869984	-0.99795	minus	0.99795
GRMZM2G301089	GRMZM5G869984	-0.997529	minus	0.997529
GRMZM2G051785	GRMZM5G869984	0.997459	positive	0.997459
GRMZM2G081406	GRMZM5G869984	0.997386	positive	0.997386
GRMZM2G038303	GRMZM5G869984	0.997281	positive	0.997281
GRMZM2G371033	GRMZM5G869984	0.997268	positive	0.997268
GRMZM2G010920	GRMZM5G869984	-0.997141	minus	0.997141
GRMZM2G701218	GRMZM5G869984	0.996527	positive	0.996527
GRMZM2G145041	GRMZM5G869984	-0.996392	minus	0.996392
GRMZM2G159119	GRMZM5G869984	-0.996194	minus	0.996194
GRMZM2G350312	GRMZM5G869984	-0.995888	minus	0.995888
GRMZM2G056120	GRMZM5G869984	0.9955	positive	0.9955
GRMZM2G313737	GRMZM5G869984	0.995244	positive	0.995244
GRMZM2G099319	GRMZM5G869984	-0.99511	minus	0.99511
GRMZM2G449681	GRMZM5G869984	-0.995091	minus	0.995091
GRMZM2G111760	GRMZM5G869984	0.99497	positive	0.99497
GRMZM2G068330	GRMZM5G869984	0.99495	positive	0.99495
GRMZM2G010871	GRMZM5G869984	-0.994286	minus	0.994286
GRMZM2G165972	GRMZM5G869984	-0.99428	minus	0.99428
GRMZM2G125969	GRMZM5G869984	-0.994243	minus	0.994243
GRMZM2G023988	GRMZM5G869984	-0.99393	minus	0.99393
GRMZM2G390641	GRMZM5G869984	0.993812	positive	0.993812
GRMZM2G160730	GRMZM5G869984	0.993492	positive	0.993492
GRMZM2G117164	GRMZM5G869984	-0.993248	minus	0.993248
AC207656.3_FG002	GRMZM5G869984	0.993137	positive	0.993137
GRMZM2G023291	GRMZM5G869984	0.993068	positive	0.993068
GRMZM2G479760	GRMZM5G869984	-0.992774	minus	0.992774
GRMZM2G118485	GRMZM5G869984	-0.992653	minus	0.992653
GRMZM2G061487	GRMZM5G869984	-0.992549	minus	0.992549
GRMZM2G109987	GRMZM5G869984	0.99229	positive	0.99229
GRMZM2G148022	GRMZM5G869984	0.991809	positive	0.991809
GRMZM2G124566	GRMZM5G869984	0.991552	positive	0.991552
GRMZM2G314660	GRMZM5G869984	0.99116	positive	0.99116
GRMZM2G019060	GRMZM5G869984	0.990016	positive	0.990016
GRMZM2G069325	GRMZM5G857944	0.999015	positive	0.999015
GRMZM2G404973	GRMZM5G857944	0.996162	positive	0.996162
GRMZM2G110135	GRMZM5G857944	0.995676	positive	0.995676
GRMZM2G314660	GRMZM5G857944	0.994678	positive	0.994678
GRMZM2G003944	GRMZM5G857944	0.994545	positive	0.994545
GRMZM2G023291	GRMZM5G857944	0.99366	positive	0.99366
GRMZM2G159399	GRMZM5G857944	0.992781	positive	0.992781
GRMZM2G148022	GRMZM5G857944	0.992663	positive	0.992663
GRMZM2G124566	GRMZM5G857944	0.992154	positive	0.992154
GRMZM2G111760	GRMZM5G857944	0.992006	positive	0.992006
GRMZM2G416701	GRMZM5G857944	0.991897	positive	0.991897
GRMZM2G019060	GRMZM5G857944	0.99186	positive	0.99186
GRMZM2G099319	GRMZM5G857944	-0.99185	minus	0.99185
AC234155.1_FG002	GRMZM5G857944	0.991764	positive	0.991764
GRMZM2G449681	GRMZM5G857944	-0.991709	minus	0.991709
AC207656.3_FG002	GRMZM5G857944	0.990639	positive	0.990639
GRMZM2G313737	GRMZM5G857944	0.990406	positive	0.990406
GRMZM2G126808	GRMZM2G701218	-0.999277	minus	0.999277
GRMZM2G301089	GRMZM2G701218	-0.998344	minus	0.998344
GRMZM2G045431	GRMZM2G701218	-0.997912	minus	0.997912
AC207656.3_FG002	GRMZM2G701218	0.997881	positive	0.997881
GRMZM2G111760	GRMZM2G701218	0.997308	positive	0.997308
GRMZM2G098800	GRMZM2G701218	0.997305	positive	0.997305
GRMZM2G099319	GRMZM2G701218	-0.997299	minus	0.997299
GRMZM2G073750	GRMZM2G701218	0.99729	positive	0.99729
GRMZM2G011357	GRMZM2G701218	0.997229	positive	0.997229
GRMZM2G148022	GRMZM2G701218	0.997196	positive	0.997196
GRMZM2G371033	GRMZM2G701218	0.997033	positive	0.997033
GRMZM2G171179	GRMZM2G701218	0.997027	positive	0.997027
GRMZM2G023291	GRMZM2G701218	0.996756	positive	0.996756
GRMZM2G449681	GRMZM2G701218	-0.996697	minus	0.996697
GRMZM2G081406	GRMZM2G701218	0.996658	positive	0.996658
GRMZM2G124566	GRMZM2G701218	0.996458	positive	0.996458
GRMZM2G437460	GRMZM2G701218	0.996327	positive	0.996327
GRMZM2G313737	GRMZM2G701218	0.996281	positive	0.996281
GRMZM2G038303	GRMZM2G701218	0.995989	positive	0.995989
GRMZM2G145041	GRMZM2G701218	-0.995383	minus	0.995383
GRMZM2G023988	GRMZM2G701218	-0.99534	minus	0.99534
GRMZM2G027976	GRMZM2G701218	0.995208	positive	0.995208
GRMZM2G143433	GRMZM2G701218	0.995207	positive	0.995207
GRMZM2G160730	GRMZM2G701218	0.99502	positive	0.99502
GRMZM2G056120	GRMZM2G701218	0.994918	positive	0.994918
GRMZM2G159119	GRMZM2G701218	-0.994628	minus	0.994628
GRMZM2G390641	GRMZM2G701218	0.994599	positive	0.994599
GRMZM2G404973	GRMZM2G701218	0.994419	positive	0.994419
GRMZM2G110135	GRMZM2G701218	0.994254	positive	0.994254
GRMZM2G125969	GRMZM2G701218	-0.994239	minus	0.994239
GRMZM2G061487	GRMZM2G701218	-0.99407	minus	0.99407
GRMZM2G118485	GRMZM2G701218	-0.993685	minus	0.993685
GRMZM2G350312	GRMZM2G701218	-0.993481	minus	0.993481
GRMZM2G010920	GRMZM2G701218	-0.993418	minus	0.993418
GRMZM2G314660	GRMZM2G701218	0.993296	positive	0.993296
GRMZM2G139963	GRMZM2G701218	0.992991	positive	0.992991
GRMZM2G165972	GRMZM2G701218	-0.992414	minus	0.992414
GRMZM2G019060	GRMZM2G701218	0.992305	positive	0.992305
GRMZM2G010871	GRMZM2G701218	-0.992287	minus	0.992287
GRMZM2G109987	GRMZM2G701218	0.991079	positive	0.991079
GRMZM2G416701	GRMZM2G701218	0.991032	positive	0.991032
GRMZM2G068330	GRMZM2G701218	0.990964	positive	0.990964
AC234155.1_FG002	GRMZM2G701218	0.990689	positive	0.990689
GRMZM2G117164	GRMZM2G701218	-0.99062	minus	0.99062
GRMZM2G109987	GRMZM2G479760	-0.99826	minus	0.99826
GRMZM2G117164	GRMZM2G479760	0.997684	positive	0.997684
GRMZM2G350312	GRMZM2G479760	0.997464	positive	0.997464
GRMZM2G010920	GRMZM2G479760	0.997265	positive	0.997265
GRMZM2G125969	GRMZM2G479760	0.997129	positive	0.997129
GRMZM2G416701	GRMZM2G479760	-0.996975	minus	0.996975
GRMZM2G010871	GRMZM2G479760	0.996604	positive	0.996604
GRMZM2G068330	GRMZM2G479760	-0.996477	minus	0.996477
GRMZM2G313737	GRMZM2G479760	-0.996178	minus	0.996178
GRMZM2G023988	GRMZM2G479760	0.996045	positive	0.996045
GRMZM2G171179	GRMZM2G479760	-0.995916	minus	0.995916
GRMZM2G089244	GRMZM2G479760	0.995643	positive	0.995643
GRMZM2G061487	GRMZM2G479760	0.995636	positive	0.995636
GRMZM2G118485	GRMZM2G479760	0.995579	positive	0.995579
GRMZM2G145041	GRMZM2G479760	0.995413	positive	0.995413
GRMZM2G011357	GRMZM2G479760	-0.995176	minus	0.995176
GRMZM2G098800	GRMZM2G479760	-0.994988	minus	0.994988
GRMZM2G301089	GRMZM2G479760	0.993813	positive	0.993813
GRMZM2G139963	GRMZM2G479760	-0.993752	minus	0.993752
GRMZM2G051785	GRMZM2G479760	-0.993341	minus	0.993341
GRMZM2G056120	GRMZM2G479760	-0.992748	minus	0.992748
GRMZM2G371033	GRMZM2G479760	-0.992698	minus	0.992698
GRMZM2G437460	GRMZM2G479760	-0.992468	minus	0.992468
GRMZM2G099319	GRMZM2G479760	0.992246	positive	0.992246
AC207656.3_FG002	GRMZM2G479760	-0.99209	minus	0.99209
GRMZM2G143433	GRMZM2G479760	-0.992032	minus	0.992032
GRMZM2G159119	GRMZM2G479760	0.991944	positive	0.991944
GRMZM2G073750	GRMZM2G479760	-0.991695	minus	0.991695
GRMZM2G165972	GRMZM2G479760	0.991675	positive	0.991675
GRMZM2G019060	GRMZM2G479760	-0.991291	minus	0.991291
GRMZM2G126808	GRMZM2G479760	0.99124	positive	0.99124
GRMZM2G449681	GRMZM2G479760	0.991033	positive	0.991033
GRMZM2G045431	GRMZM2G479760	0.990978	positive	0.990978
GRMZM2G111760	GRMZM2G479760	-0.990798	minus	0.990798
GRMZM2G081406	GRMZM2G479760	-0.990777	minus	0.990777
GRMZM2G404973	GRMZM2G479760	-0.99075	minus	0.99075
GRMZM2G038303	GRMZM2G479760	-0.990261	minus	0.990261
GRMZM2G111760	GRMZM2G449681	-0.999931	minus	0.999931
GRMZM2G023291	GRMZM2G449681	-0.999286	minus	0.999286
GRMZM2G301089	GRMZM2G449681	0.999088	positive	0.999088
GRMZM2G056120	GRMZM2G449681	-0.999057	minus	0.999057
GRMZM2G045431	GRMZM2G449681	0.998868	positive	0.998868
GRMZM2G313737	GRMZM2G449681	-0.998699	minus	0.998699
GRMZM2G159119	GRMZM2G449681	0.998694	positive	0.998694
GRMZM2G126808	GRMZM2G449681	0.998569	positive	0.998569
GRMZM2G081406	GRMZM2G449681	-0.998444	minus	0.998444
GRMZM2G165972	GRMZM2G449681	0.998416	positive	0.998416
AC207656.3_FG002	GRMZM2G449681	-0.998314	minus	0.998314
GRMZM2G073750	GRMZM2G449681	-0.998229	minus	0.998229
GRMZM2G019060	GRMZM2G449681	-0.998214	minus	0.998214
GRMZM2G145041	GRMZM2G449681	0.998095	positive	0.998095
GRMZM2G099319	GRMZM2G449681	0.997799	positive	0.997799
GRMZM2G171179	GRMZM2G449681	-0.997733	minus	0.997733
GRMZM2G038303	GRMZM2G449681	-0.997673	minus	0.997673
GRMZM2G125969	GRMZM2G449681	0.997368	positive	0.997368
GRMZM2G110135	GRMZM2G449681	-0.997252	minus	0.997252
GRMZM2G010871	GRMZM2G449681	0.997094	positive	0.997094
GRMZM2G371033	GRMZM2G449681	-0.996931	minus	0.996931
GRMZM2G404973	GRMZM2G449681	-0.996904	minus	0.996904
GRMZM2G010920	GRMZM2G449681	0.996893	positive	0.996893
GRMZM2G118485	GRMZM2G449681	0.996862	positive	0.996862
GRMZM2G023988	GRMZM2G449681	0.996781	positive	0.996781
GRMZM2G148022	GRMZM2G449681	-0.996693	minus	0.996693
GRMZM2G011357	GRMZM2G449681	-0.996685	minus	0.996685
GRMZM2G350312	GRMZM2G449681	0.996509	positive	0.996509
GRMZM2G139963	GRMZM2G449681	-0.996236	minus	0.996236
GRMZM2G314660	GRMZM2G449681	-0.996097	minus	0.996097
GRMZM2G117164	GRMZM2G449681	0.996063	positive	0.996063
GRMZM2G061487	GRMZM2G449681	0.995997	positive	0.995997
GRMZM2G124566	GRMZM2G449681	-0.995533	minus	0.995533
GRMZM2G437460	GRMZM2G449681	-0.995483	minus	0.995483
GRMZM2G416701	GRMZM2G449681	-0.994757	minus	0.994757
GRMZM2G390641	GRMZM2G449681	-0.99461	minus	0.99461
GRMZM2G027976	GRMZM2G449681	-0.994326	minus	0.994326
GRMZM2G143433	GRMZM2G449681	-0.993737	minus	0.993737
GRMZM2G098800	GRMZM2G449681	-0.993341	minus	0.993341
GRMZM2G051785	GRMZM2G449681	-0.993306	minus	0.993306
GRMZM2G003944	GRMZM2G449681	-0.99314	minus	0.99314
GRMZM2G069325	GRMZM2G449681	-0.992692	minus	0.992692
GRMZM2G160730	GRMZM2G449681	-0.991136	minus	0.991136
GRMZM2G143433	GRMZM2G437460	0.999774	positive	0.999774
GRMZM2G073750	GRMZM2G437460	0.999104	positive	0.999104
GRMZM2G171179	GRMZM2G437460	0.998847	positive	0.998847
GRMZM2G011357	GRMZM2G437460	0.998669	positive	0.998669
GRMZM2G139963	GRMZM2G437460	0.998442	positive	0.998442
GRMZM2G126808	GRMZM2G437460	-0.998128	minus	0.998128
GRMZM2G045431	GRMZM2G437460	-0.998125	minus	0.998125
GRMZM2G051785	GRMZM2G437460	0.997836	positive	0.997836
GRMZM2G081406	GRMZM2G437460	0.997816	positive	0.997816
GRMZM2G038303	GRMZM2G437460	0.997744	positive	0.997744
GRMZM2G301089	GRMZM2G437460	-0.997568	minus	0.997568
GRMZM2G098800	GRMZM2G437460	0.997488	positive	0.997488
GRMZM2G010920	GRMZM2G437460	-0.997345	minus	0.997345
GRMZM2G371033	GRMZM2G437460	0.997117	positive	0.997117
GRMZM2G159119	GRMZM2G437460	-0.996549	minus	0.996549
GRMZM2G145041	GRMZM2G437460	-0.996449	minus	0.996449
GRMZM2G350312	GRMZM2G437460	-0.995872	minus	0.995872
GRMZM2G056120	GRMZM2G437460	0.995812	positive	0.995812
GRMZM2G313737	GRMZM2G437460	0.995321	positive	0.995321
GRMZM2G111760	GRMZM2G437460	0.995312	positive	0.995312
GRMZM2G099319	GRMZM2G437460	-0.995307	minus	0.995307
GRMZM2G165972	GRMZM2G437460	-0.994792	minus	0.994792
GRMZM2G068330	GRMZM2G437460	0.994688	positive	0.994688
GRMZM2G010871	GRMZM2G437460	-0.994453	minus	0.994453
GRMZM2G390641	GRMZM2G437460	0.994341	positive	0.994341
GRMZM2G125969	GRMZM2G437460	-0.994227	minus	0.994227
GRMZM2G023988	GRMZM2G437460	-0.993719	minus	0.993719
GRMZM2G160730	GRMZM2G437460	0.993554	positive	0.993554
GRMZM2G023291	GRMZM2G437460	0.993535	positive	0.993535
GRMZM2G117164	GRMZM2G437460	-0.993455	minus	0.993455
AC207656.3_FG002	GRMZM2G437460	0.993089	positive	0.993089
GRMZM2G118485	GRMZM2G437460	-0.992584	minus	0.992584
GRMZM2G061487	GRMZM2G437460	-0.992318	minus	0.992318
GRMZM2G148022	GRMZM2G437460	0.991998	positive	0.991998
GRMZM2G314660	GRMZM2G437460	0.991772	positive	0.991772
GRMZM2G124566	GRMZM2G437460	0.991663	positive	0.991663
GRMZM2G109987	GRMZM2G437460	0.991624	positive	0.991624
GRMZM2G019060	GRMZM2G437460	0.99038	positive	0.99038
GRMZM2G110135	GRMZM2G437460	0.990094	positive	0.990094
GRMZM2G313737	GRMZM2G416701	0.998181	positive	0.998181
GRMZM2G089244	GRMZM2G416701	-0.997752	minus	0.997752
GRMZM2G117164	GRMZM2G416701	-0.997696	minus	0.997696
GRMZM2G125969	GRMZM2G416701	-0.997653	minus	0.997653
GRMZM2G404973	GRMZM2G416701	0.997456	positive	0.997456
GRMZM2G010871	GRMZM2G416701	-0.996444	minus	0.996444
GRMZM2G118485	GRMZM2G416701	-0.996383	minus	0.996383
GRMZM2G023988	GRMZM2G416701	-0.996341	minus	0.996341
GRMZM2G010920	GRMZM2G416701	-0.996147	minus	0.996147
GRMZM2G099319	GRMZM2G416701	-0.996107	minus	0.996107
AC207656.3_FG002	GRMZM2G416701	0.996098	positive	0.996098
GRMZM2G061487	GRMZM2G416701	-0.995878	minus	0.995878
GRMZM2G350312	GRMZM2G416701	-0.995857	minus	0.995857
GRMZM2G019060	GRMZM2G416701	0.995505	positive	0.995505
GRMZM2G171179	GRMZM2G416701	0.995478	positive	0.995478
GRMZM2G109987	GRMZM2G416701	0.995101	positive	0.995101
GRMZM2G145041	GRMZM2G416701	-0.995038	minus	0.995038
GRMZM2G011357	GRMZM2G416701	0.994874	positive	0.994874
GRMZM2G111760	GRMZM2G416701	0.994867	positive	0.994867
GRMZM2G301089	GRMZM2G416701	-0.994806	minus	0.994806
GRMZM2G124566	GRMZM2G416701	0.99454	positive	0.99454
GRMZM2G056120	GRMZM2G416701	0.994006	positive	0.994006
GRMZM2G148022	GRMZM2G416701	0.99367	positive	0.99367
GRMZM2G314660	GRMZM2G416701	0.993651	positive	0.993651
GRMZM2G068330	GRMZM2G416701	0.993436	positive	0.993436
GRMZM2G023291	GRMZM2G416701	0.993352	positive	0.993352
GRMZM2G081406	GRMZM2G416701	0.993073	positive	0.993073
GRMZM2G165972	GRMZM2G416701	-0.993068	minus	0.993068
AC234155.1_FG002	GRMZM2G416701	0.992527	positive	0.992527
GRMZM2G159119	GRMZM2G416701	-0.9925	minus	0.9925
GRMZM2G126808	GRMZM2G416701	-0.992409	minus	0.992409
GRMZM2G038303	GRMZM2G416701	0.992376	positive	0.992376
GRMZM2G073750	GRMZM2G416701	0.992267	positive	0.992267
GRMZM2G110135	GRMZM2G416701	0.991694	positive	0.991694
GRMZM2G045431	GRMZM2G416701	-0.991668	minus	0.991668
GRMZM2G098800	GRMZM2G416701	0.991614	positive	0.991614
GRMZM2G139963	GRMZM2G416701	0.991289	positive	0.991289
GRMZM2G371033	GRMZM2G416701	0.991244	positive	0.991244
GRMZM2G069325	GRMZM2G416701	0.991105	positive	0.991105
GRMZM2G093305	GRMZM2G416701	0.990985	positive	0.990985
GRMZM2G124566	GRMZM2G404973	0.998724	positive	0.998724
GRMZM2G099319	GRMZM2G404973	-0.998668	minus	0.998668
GRMZM2G148022	GRMZM2G404973	0.998661	positive	0.998661
AC207656.3_FG002	GRMZM2G404973	0.997936	positive	0.997936
GRMZM2G314660	GRMZM2G404973	0.997933	positive	0.997933
GRMZM2G110135	GRMZM2G404973	0.997833	positive	0.997833
GRMZM2G023291	GRMZM2G404973	0.997829	positive	0.997829
GRMZM2G313737	GRMZM2G404973	0.997503	positive	0.997503
GRMZM2G111760	GRMZM2G404973	0.997453	positive	0.997453
GRMZM2G069325	GRMZM2G404973	0.997331	positive	0.997331
AC234155.1_FG002	GRMZM2G404973	0.99708	positive	0.99708
GRMZM2G081406	GRMZM2G404973	0.995658	positive	0.995658
GRMZM2G301089	GRMZM2G404973	-0.995523	minus	0.995523
GRMZM2G019060	GRMZM2G404973	0.99532	positive	0.99532
GRMZM2G011357	GRMZM2G404973	0.995051	positive	0.995051
GRMZM2G038303	GRMZM2G404973	0.995045	positive	0.995045
GRMZM2G125969	GRMZM2G404973	-0.995025	minus	0.995025
GRMZM2G171179	GRMZM2G404973	0.995004	positive	0.995004
GRMZM2G126808	GRMZM2G404973	-0.994768	minus	0.994768
GRMZM2G093305	GRMZM2G404973	0.994394	positive	0.994394
GRMZM2G023988	GRMZM2G404973	-0.994182	minus	0.994182
GRMZM2G159399	GRMZM2G404973	0.99416	positive	0.99416
GRMZM2G390641	GRMZM2G404973	0.994088	positive	0.994088
GRMZM2G073750	GRMZM2G404973	0.99402	positive	0.99402
GRMZM2G118485	GRMZM2G404973	-0.993862	minus	0.993862
GRMZM2G056120	GRMZM2G404973	0.993736	positive	0.993736
GRMZM2G003944	GRMZM2G404973	0.993706	positive	0.993706
GRMZM2G117164	GRMZM2G404973	-0.993674	minus	0.993674
GRMZM2G027976	GRMZM2G404973	0.993622	positive	0.993622
GRMZM2G010920	GRMZM2G404973	-0.993454	minus	0.993454
GRMZM2G045431	GRMZM2G404973	-0.993337	minus	0.993337
GRMZM2G145041	GRMZM2G404973	-0.993314	minus	0.993314
GRMZM2G010871	GRMZM2G404973	-0.993184	minus	0.993184
GRMZM2G061487	GRMZM2G404973	-0.993182	minus	0.993182
GRMZM2G089244	GRMZM2G404973	-0.993089	minus	0.993089
GRMZM2G160730	GRMZM2G404973	0.992795	positive	0.992795
GRMZM2G165972	GRMZM2G404973	-0.992426	minus	0.992426
GRMZM2G159119	GRMZM2G404973	-0.992333	minus	0.992333
GRMZM2G350312	GRMZM2G404973	-0.992291	minus	0.992291
GRMZM2G371033	GRMZM2G404973	0.990722	positive	0.990722
GRMZM2G109987	GRMZM2G404973	0.990293	positive	0.990293
GRMZM2G068330	GRMZM2G404973	0.990262	positive	0.990262
GRMZM2G098800	GRMZM2G404973	0.990192	positive	0.990192
GRMZM2G038303	GRMZM2G390641	0.998647	positive	0.998647
GRMZM2G314660	GRMZM2G390641	0.998382	positive	0.998382
GRMZM2G160730	GRMZM2G390641	0.998332	positive	0.998332
GRMZM2G081406	GRMZM2G390641	0.998247	positive	0.998247
GRMZM2G027976	GRMZM2G390641	0.997605	positive	0.997605
GRMZM2G099319	GRMZM2G390641	-0.997596	minus	0.997596
GRMZM2G148022	GRMZM2G390641	0.99705	positive	0.99705
GRMZM2G110135	GRMZM2G390641	0.997013	positive	0.997013
GRMZM2G073750	GRMZM2G390641	0.996953	positive	0.996953
GRMZM2G124566	GRMZM2G390641	0.996833	positive	0.996833
GRMZM2G023291	GRMZM2G390641	0.99638	positive	0.99638
GRMZM2G003944	GRMZM2G390641	0.996287	positive	0.996287
GRMZM2G011357	GRMZM2G390641	0.996231	positive	0.996231
GRMZM2G126808	GRMZM2G390641	-0.99543	minus	0.99543
GRMZM2G111760	GRMZM2G390641	0.99509	positive	0.99509
GRMZM2G171179	GRMZM2G390641	0.995039	positive	0.995039
GRMZM2G045431	GRMZM2G390641	-0.993921	minus	0.993921
GRMZM2G301089	GRMZM2G390641	-0.993535	minus	0.993535
GRMZM2G159399	GRMZM2G390641	0.992993	positive	0.992993
GRMZM2G313737	GRMZM2G390641	0.992254	positive	0.992254
AC234155.1_FG002	GRMZM2G390641	0.992162	positive	0.992162
GRMZM2G143433	GRMZM2G390641	0.992043	positive	0.992043
AC207656.3_FG002	GRMZM2G390641	0.99202	positive	0.99202
GRMZM2G069325	GRMZM2G390641	0.991829	positive	0.991829
GRMZM2G010920	GRMZM2G390641	-0.991648	minus	0.991648
GRMZM2G051785	GRMZM2G390641	0.990975	positive	0.990975
GRMZM2G139963	GRMZM2G390641	0.990967	positive	0.990967
GRMZM2G068330	GRMZM2G390641	0.990829	positive	0.990829
GRMZM2G159119	GRMZM2G390641	-0.99082	minus	0.99082
GRMZM2G056120	GRMZM2G390641	0.990586	positive	0.990586
GRMZM2G145041	GRMZM2G371033	-0.999062	minus	0.999062
GRMZM2G301089	GRMZM2G371033	-0.999034	minus	0.999034
GRMZM2G045431	GRMZM2G371033	-0.998981	minus	0.998981
GRMZM2G126808	GRMZM2G371033	-0.998396	minus	0.998396
GRMZM2G159119	GRMZM2G371033	-0.998371	minus	0.998371
GRMZM2G056120	GRMZM2G371033	0.99834	positive	0.99834
GRMZM2G023988	GRMZM2G371033	-0.998173	minus	0.998173
GRMZM2G350312	GRMZM2G371033	-0.998009	minus	0.998009
GRMZM2G061487	GRMZM2G371033	-0.997692	minus	0.997692
GRMZM2G118485	GRMZM2G371033	-0.997551	minus	0.997551
GRMZM2G098800	GRMZM2G371033	0.997526	positive	0.997526
GRMZM2G125969	GRMZM2G371033	-0.997424	minus	0.997424
GRMZM2G171179	GRMZM2G371033	0.99738	positive	0.99738
GRMZM2G139963	GRMZM2G371033	0.997221	positive	0.997221
GRMZM2G313737	GRMZM2G371033	0.997117	positive	0.997117
GRMZM2G010871	GRMZM2G371033	-0.997045	minus	0.997045
GRMZM2G143433	GRMZM2G371033	0.996946	positive	0.996946
GRMZM2G073750	GRMZM2G371033	0.996941	positive	0.996941
GRMZM2G165972	GRMZM2G371033	-0.99684	minus	0.99684
GRMZM2G111760	GRMZM2G371033	0.996742	positive	0.996742
AC207656.3_FG002	GRMZM2G371033	0.996484	positive	0.996484
GRMZM2G010920	GRMZM2G371033	-0.996442	minus	0.996442
GRMZM2G011357	GRMZM2G371033	0.995974	positive	0.995974
GRMZM2G019060	GRMZM2G371033	0.995399	positive	0.995399
GRMZM2G081406	GRMZM2G371033	0.995143	positive	0.995143
GRMZM2G117164	GRMZM2G371033	-0.994994	minus	0.994994
GRMZM2G023291	GRMZM2G371033	0.99427	positive	0.99427
GRMZM2G038303	GRMZM2G371033	0.994099	positive	0.994099
GRMZM2G099319	GRMZM2G371033	-0.99372	minus	0.99372
GRMZM2G051785	GRMZM2G371033	0.993676	positive	0.993676
GRMZM2G148022	GRMZM2G371033	0.991435	positive	0.991435
GRMZM2G109987	GRMZM2G371033	0.990869	positive	0.990869
GRMZM2G124566	GRMZM2G371033	0.990253	positive	0.990253
GRMZM2G010871	GRMZM2G350312	0.999686	positive	0.999686
GRMZM2G145041	GRMZM2G350312	0.999591	positive	0.999591
GRMZM2G125969	GRMZM2G350312	0.999475	positive	0.999475
GRMZM2G117164	GRMZM2G350312	0.999144	positive	0.999144
GRMZM2G010920	GRMZM2G350312	0.999072	positive	0.999072
GRMZM2G118485	GRMZM2G350312	0.99895	positive	0.99895
GRMZM2G023988	GRMZM2G350312	0.998867	positive	0.998867
GRMZM2G061487	GRMZM2G350312	0.998623	positive	0.998623
GRMZM2G313737	GRMZM2G350312	-0.998524	minus	0.998524
GRMZM2G056120	GRMZM2G350312	-0.998511	minus	0.998511
GRMZM2G159119	GRMZM2G350312	0.998185	positive	0.998185
GRMZM2G301089	GRMZM2G350312	0.998071	positive	0.998071
GRMZM2G139963	GRMZM2G350312	-0.998036	minus	0.998036
GRMZM2G171179	GRMZM2G350312	-0.997969	minus	0.997969
GRMZM2G165972	GRMZM2G350312	0.997869	positive	0.997869
GRMZM2G045431	GRMZM2G350312	0.996938	positive	0.996938
GRMZM2G019060	GRMZM2G350312	-0.996762	minus	0.996762
GRMZM2G011357	GRMZM2G350312	-0.996333	minus	0.996333
GRMZM2G098800	GRMZM2G350312	-0.996095	minus	0.996095
GRMZM2G126808	GRMZM2G350312	0.996042	positive	0.996042
GRMZM2G111760	GRMZM2G350312	-0.996027	minus	0.996027
GRMZM2G073750	GRMZM2G350312	-0.995973	minus	0.995973
GRMZM2G051785	GRMZM2G350312	-0.995862	minus	0.995862
AC207656.3_FG002	GRMZM2G350312	-0.995641	minus	0.995641
GRMZM2G143433	GRMZM2G350312	-0.995435	minus	0.995435
GRMZM2G081406	GRMZM2G350312	-0.99476	minus	0.99476
GRMZM2G099319	GRMZM2G350312	0.994004	positive	0.994004
GRMZM2G109987	GRMZM2G350312	-0.993997	minus	0.993997
GRMZM2G038303	GRMZM2G350312	-0.993882	minus	0.993882
GRMZM2G023291	GRMZM2G350312	-0.993024	minus	0.993024
GRMZM2G068330	GRMZM2G350312	-0.992721	minus	0.992721
GRMZM2G089244	GRMZM2G350312	0.990479	positive	0.990479
GRMZM2G148022	GRMZM2G350312	-0.990177	minus	0.990177
GRMZM2G110135	GRMZM2G314660	0.998761	positive	0.998761
GRMZM2G099319	GRMZM2G314660	-0.998723	minus	0.998723
GRMZM2G124566	GRMZM2G314660	0.998281	positive	0.998281
GRMZM2G148022	GRMZM2G314660	0.998241	positive	0.998241
GRMZM2G003944	GRMZM2G314660	0.998181	positive	0.998181
GRMZM2G038303	GRMZM2G314660	0.997849	positive	0.997849
GRMZM2G081406	GRMZM2G314660	0.997764	positive	0.997764
GRMZM2G023291	GRMZM2G314660	0.997705	positive	0.997705
GRMZM2G069325	GRMZM2G314660	0.99678	positive	0.99678
GRMZM2G111760	GRMZM2G314660	0.996516	positive	0.996516
GRMZM2G027976	GRMZM2G314660	0.996201	positive	0.996201
GRMZM2G160730	GRMZM2G314660	0.996082	positive	0.996082
GRMZM2G073750	GRMZM2G314660	0.995749	positive	0.995749
GRMZM2G011357	GRMZM2G314660	0.995736	positive	0.995736
AC234155.1_FG002	GRMZM2G314660	0.995509	positive	0.995509
GRMZM2G159399	GRMZM2G314660	0.99526	positive	0.99526
GRMZM2G171179	GRMZM2G314660	0.995064	positive	0.995064
GRMZM2G313737	GRMZM2G314660	0.994882	positive	0.994882
GRMZM2G126808	GRMZM2G314660	-0.994484	minus	0.994484
AC207656.3_FG002	GRMZM2G314660	0.994357	positive	0.994357
GRMZM2G301089	GRMZM2G314660	-0.993987	minus	0.993987
GRMZM2G045431	GRMZM2G314660	-0.993143	minus	0.993143
GRMZM2G010920	GRMZM2G314660	-0.993033	minus	0.993033
GRMZM2G056120	GRMZM2G314660	0.992119	positive	0.992119
GRMZM2G159119	GRMZM2G314660	-0.99156	minus	0.99156
GRMZM2G165972	GRMZM2G314660	-0.991537	minus	0.991537
GRMZM2G019060	GRMZM2G314660	0.991455	positive	0.991455
GRMZM2G093305	GRMZM2G314660	0.991341	positive	0.991341
GRMZM2G125969	GRMZM2G314660	-0.991178	minus	0.991178
GRMZM2G117164	GRMZM2G314660	-0.991017	minus	0.991017
GRMZM2G068330	GRMZM2G314660	0.990826	positive	0.990826
GRMZM2G145041	GRMZM2G314660	-0.990806	minus	0.990806
GRMZM2G139963	GRMZM2G314660	0.990368	positive	0.990368
GRMZM2G010871	GRMZM2G314660	-0.990298	minus	0.990298
GRMZM2G125969	GRMZM2G313737	-0.999443	minus	0.999443
GRMZM2G301089	GRMZM2G313737	-0.999092	minus	0.999092
GRMZM2G023988	GRMZM2G313737	-0.998919	minus	0.998919
GRMZM2G145041	GRMZM2G313737	-0.99887	minus	0.99887
AC207656.3_FG002	GRMZM2G313737	0.998827	positive	0.998827
GRMZM2G118485	GRMZM2G313737	-0.998747	minus	0.998747
GRMZM2G111760	GRMZM2G313737	0.998703	positive	0.998703
GRMZM2G010871	GRMZM2G313737	-0.998655	minus	0.998655
GRMZM2G171179	GRMZM2G313737	0.998595	positive	0.998595
GRMZM2G056120	GRMZM2G313737	0.998428	positive	0.998428
GRMZM2G117164	GRMZM2G313737	-0.998395	minus	0.998395
GRMZM2G061487	GRMZM2G313737	-0.998347	minus	0.998347
GRMZM2G010920	GRMZM2G313737	-0.998342	minus	0.998342
GRMZM2G019060	GRMZM2G313737	0.998074	positive	0.998074
GRMZM2G099319	GRMZM2G313737	-0.997962	minus	0.997962
GRMZM2G126808	GRMZM2G313737	-0.997714	minus	0.997714
GRMZM2G011357	GRMZM2G313737	0.997695	positive	0.997695
GRMZM2G159119	GRMZM2G313737	-0.997638	minus	0.997638
GRMZM2G045431	GRMZM2G313737	-0.997554	minus	0.997554
GRMZM2G165972	GRMZM2G313737	-0.997367	minus	0.997367
GRMZM2G023291	GRMZM2G313737	0.997182	positive	0.997182
GRMZM2G073750	GRMZM2G313737	0.997122	positive	0.997122
GRMZM2G081406	GRMZM2G313737	0.997063	positive	0.997063
GRMZM2G038303	GRMZM2G313737	0.996256	positive	0.996256
GRMZM2G139963	GRMZM2G313737	0.996114	positive	0.996114
GRMZM2G148022	GRMZM2G313737	0.995964	positive	0.995964
GRMZM2G098800	GRMZM2G313737	0.995761	positive	0.995761
GRMZM2G124566	GRMZM2G313737	0.995749	positive	0.995749
GRMZM2G110135	GRMZM2G313737	0.994583	positive	0.994583
GRMZM2G109987	GRMZM2G313737	0.994216	positive	0.994216
GRMZM2G143433	GRMZM2G313737	0.993878	positive	0.993878
GRMZM2G051785	GRMZM2G313737	0.993669	positive	0.993669
GRMZM2G068330	GRMZM2G313737	0.993298	positive	0.993298
GRMZM2G089244	GRMZM2G313737	-0.993209	minus	0.993209
AC234155.1_FG002	GRMZM2G313737	0.990854	positive	0.990854
GRMZM2G069325	GRMZM2G313737	0.990838	positive	0.990838
GRMZM2G160730	GRMZM2G313737	0.990831	positive	0.990831
GRMZM2G027976	GRMZM2G313737	0.990271	positive	0.990271
GRMZM2G126808	GRMZM2G301089	0.999549	positive	0.999549
GRMZM2G045431	GRMZM2G301089	0.999524	positive	0.999524
GRMZM2G145041	GRMZM2G301089	0.999164	positive	0.999164
GRMZM2G111760	GRMZM2G301089	-0.999103	minus	0.999103
GRMZM2G171179	GRMZM2G301089	-0.998998	minus	0.998998
GRMZM2G056120	GRMZM2G301089	-0.998944	minus	0.998944
GRMZM2G159119	GRMZM2G301089	0.998685	positive	0.998685
GRMZM2G073750	GRMZM2G301089	-0.998679	minus	0.998679
AC207656.3_FG002	GRMZM2G301089	-0.998602	minus	0.998602
GRMZM2G023988	GRMZM2G301089	0.998397	positive	0.998397
GRMZM2G125969	GRMZM2G301089	0.99832	positive	0.99832
GRMZM2G011357	GRMZM2G301089	-0.998155	minus	0.998155
GRMZM2G081406	GRMZM2G301089	-0.998004	minus	0.998004
GRMZM2G118485	GRMZM2G301089	0.997842	positive	0.997842
GRMZM2G010920	GRMZM2G301089	0.997785	positive	0.997785
GRMZM2G010871	GRMZM2G301089	0.997662	positive	0.997662
GRMZM2G023291	GRMZM2G301089	-0.997647	minus	0.997647
GRMZM2G165972	GRMZM2G301089	0.997629	positive	0.997629
GRMZM2G061487	GRMZM2G301089	0.997622	positive	0.997622
GRMZM2G099319	GRMZM2G301089	0.997581	positive	0.997581
GRMZM2G139963	GRMZM2G301089	-0.997313	minus	0.997313
GRMZM2G098800	GRMZM2G301089	-0.997253	minus	0.997253
GRMZM2G038303	GRMZM2G301089	-0.99722	minus	0.99722
GRMZM2G019060	GRMZM2G301089	-0.996979	minus	0.996979
GRMZM2G143433	GRMZM2G301089	-0.996561	minus	0.996561
GRMZM2G117164	GRMZM2G301089	0.996441	positive	0.996441
GRMZM2G148022	GRMZM2G301089	-0.995897	minus	0.995897
GRMZM2G124566	GRMZM2G301089	-0.995103	minus	0.995103
GRMZM2G110135	GRMZM2G301089	-0.994501	minus	0.994501
GRMZM2G051785	GRMZM2G301089	-0.994485	minus	0.994485
GRMZM2G027976	GRMZM2G301089	-0.992477	minus	0.992477
GRMZM2G109987	GRMZM2G301089	-0.992387	minus	0.992387
GRMZM2G068330	GRMZM2G301089	-0.992208	minus	0.992208
GRMZM2G160730	GRMZM2G301089	-0.991988	minus	0.991988
GRMZM2G011357	GRMZM2G171179	0.99971	positive	0.99971
GRMZM2G073750	GRMZM2G171179	0.999226	positive	0.999226
GRMZM2G010920	GRMZM2G171179	-0.999115	minus	0.999115
GRMZM2G081406	GRMZM2G171179	0.998722	positive	0.998722
GRMZM2G126808	GRMZM2G171179	-0.998646	minus	0.998646
GRMZM2G038303	GRMZM2G171179	0.998443	positive	0.998443
GRMZM2G045431	GRMZM2G171179	-0.998359	minus	0.998359
GRMZM2G139963	GRMZM2G171179	0.998226	positive	0.998226
GRMZM2G145041	GRMZM2G171179	-0.99819	minus	0.99819
GRMZM2G099319	GRMZM2G171179	-0.998087	minus	0.998087
GRMZM2G143433	GRMZM2G171179	0.997946	positive	0.997946
GRMZM2G111760	GRMZM2G171179	0.997681	positive	0.997681
GRMZM2G098800	GRMZM2G171179	0.997656	positive	0.997656
GRMZM2G125969	GRMZM2G171179	-0.997562	minus	0.997562
GRMZM2G056120	GRMZM2G171179	0.997532	positive	0.997532
GRMZM2G159119	GRMZM2G171179	-0.997511	minus	0.997511
GRMZM2G010871	GRMZM2G171179	-0.997274	minus	0.997274
GRMZM2G051785	GRMZM2G171179	0.997268	positive	0.997268
GRMZM2G117164	GRMZM2G171179	-0.997003	minus	0.997003
GRMZM2G023988	GRMZM2G171179	-0.996786	minus	0.996786
AC207656.3_FG002	GRMZM2G171179	0.996554	positive	0.996554
GRMZM2G165972	GRMZM2G171179	-0.996535	minus	0.996535
GRMZM2G068330	GRMZM2G171179	0.996356	positive	0.996356
GRMZM2G023291	GRMZM2G171179	0.996121	positive	0.996121
GRMZM2G118485	GRMZM2G171179	-0.996045	minus	0.996045
GRMZM2G061487	GRMZM2G171179	-0.995669	minus	0.995669
GRMZM2G124566	GRMZM2G171179	0.995242	positive	0.995242
GRMZM2G148022	GRMZM2G171179	0.995222	positive	0.995222
GRMZM2G109987	GRMZM2G171179	0.994768	positive	0.994768
GRMZM2G019060	GRMZM2G171179	0.994481	positive	0.994481
GRMZM2G160730	GRMZM2G171179	0.994268	positive	0.994268
GRMZM2G110135	GRMZM2G171179	0.993407	positive	0.993407
GRMZM2G027976	GRMZM2G171179	0.991104	positive	0.991104
GRMZM2G003944	GRMZM2G171179	0.990362	positive	0.990362
GRMZM2G159119	GRMZM2G165972	0.999683	positive	0.999683
GRMZM2G056120	GRMZM2G165972	-0.999673	minus	0.999673
GRMZM2G145041	GRMZM2G165972	0.998752	positive	0.998752
GRMZM2G010871	GRMZM2G165972	0.998675	positive	0.998675
GRMZM2G019060	GRMZM2G165972	-0.998242	minus	0.998242
GRMZM2G139963	GRMZM2G165972	-0.998061	minus	0.998061
GRMZM2G045431	GRMZM2G165972	0.997851	positive	0.997851
GRMZM2G010920	GRMZM2G165972	0.997739	positive	0.997739
GRMZM2G111760	GRMZM2G165972	-0.99771	minus	0.99771
GRMZM2G117164	GRMZM2G165972	0.997575	positive	0.997575
GRMZM2G125969	GRMZM2G165972	0.997547	positive	0.997547
GRMZM2G118485	GRMZM2G165972	0.997233	positive	0.997233
GRMZM2G073750	GRMZM2G165972	-0.996707	minus	0.996707
GRMZM2G023988	GRMZM2G165972	0.996356	positive	0.996356
GRMZM2G081406	GRMZM2G165972	-0.996217	minus	0.996217
GRMZM2G126808	GRMZM2G165972	0.996093	positive	0.996093
GRMZM2G061487	GRMZM2G165972	0.996017	positive	0.996017
GRMZM2G023291	GRMZM2G165972	-0.995791	minus	0.995791
GRMZM2G051785	GRMZM2G165972	-0.99538	minus	0.99538
GRMZM2G038303	GRMZM2G165972	-0.995341	minus	0.995341
AC207656.3_FG002	GRMZM2G165972	-0.994928	minus	0.994928
GRMZM2G011357	GRMZM2G165972	-0.994434	minus	0.994434
GRMZM2G099319	GRMZM2G165972	0.99372	positive	0.99372
GRMZM2G143433	GRMZM2G165972	-0.99369	minus	0.99369
GRMZM2G110135	GRMZM2G165972	-0.992351	minus	0.992351
GRMZM2G098800	GRMZM2G165972	-0.99142	minus	0.99142
GRMZM2G148022	GRMZM2G165972	-0.990774	minus	0.990774
GRMZM2G124566	GRMZM2G160730	0.997176	positive	0.997176
GRMZM2G099319	GRMZM2G160730	-0.996956	minus	0.996956
GRMZM2G148022	GRMZM2G160730	0.996473	positive	0.996473
GRMZM2G011357	GRMZM2G160730	0.996364	positive	0.996364
GRMZM2G038303	GRMZM2G160730	0.996303	positive	0.996303
GRMZM2G081406	GRMZM2G160730	0.995789	positive	0.995789
GRMZM2G027976	GRMZM2G160730	0.995196	positive	0.995196
GRMZM2G073750	GRMZM2G160730	0.994871	positive	0.994871
GRMZM2G126808	GRMZM2G160730	-0.994185	minus	0.994185
AC234155.1_FG002	GRMZM2G160730	0.994001	positive	0.994001
GRMZM2G068330	GRMZM2G160730	0.993732	positive	0.993732
GRMZM2G110135	GRMZM2G160730	0.993494	positive	0.993494
GRMZM2G023291	GRMZM2G160730	0.993082	positive	0.993082
GRMZM2G111760	GRMZM2G160730	0.992063	positive	0.992063
GRMZM2G159399	GRMZM2G160730	0.991898	positive	0.991898
GRMZM2G098800	GRMZM2G160730	0.991893	positive	0.991893
GRMZM2G143433	GRMZM2G160730	0.991609	positive	0.991609
GRMZM2G045431	GRMZM2G160730	-0.991369	minus	0.991369
AC207656.3_FG002	GRMZM2G160730	0.991134	positive	0.991134
GRMZM2G003944	GRMZM2G160730	0.990946	positive	0.990946
GRMZM2G069325	GRMZM2G159399	0.997036	positive	0.997036
AC234155.1_FG002	GRMZM2G159399	0.99684	positive	0.99684
GRMZM2G148022	GRMZM2G159399	0.996057	positive	0.996057
GRMZM2G110135	GRMZM2G159399	0.99604	positive	0.99604
GRMZM2G124566	GRMZM2G159399	0.995917	positive	0.995917
GRMZM2G027976	GRMZM2G159399	0.995454	positive	0.995454
GRMZM2G093305	GRMZM2G159399	0.993953	positive	0.993953
GRMZM2G099319	GRMZM2G159399	-0.992771	minus	0.992771
GRMZM2G023291	GRMZM2G159399	0.992541	positive	0.992541
GRMZM2G003944	GRMZM2G159399	0.992294	positive	0.992294
GRMZM2G056120	GRMZM2G159119	-0.999853	minus	0.999853
GRMZM2G145041	GRMZM2G159119	0.999265	positive	0.999265
GRMZM2G045431	GRMZM2G159119	0.999074	positive	0.999074
GRMZM2G139963	GRMZM2G159119	-0.998654	minus	0.998654
GRMZM2G010871	GRMZM2G159119	0.998429	positive	0.998429
GRMZM2G111760	GRMZM2G159119	-0.998142	minus	0.998142
GRMZM2G010920	GRMZM2G159119	0.997892	positive	0.997892
GRMZM2G073750	GRMZM2G159119	-0.997829	minus	0.997829
GRMZM2G126808	GRMZM2G159119	0.997662	positive	0.997662
GRMZM2G125969	GRMZM2G159119	0.997657	positive	0.997657
GRMZM2G019060	GRMZM2G159119	-0.997622	minus	0.997622
GRMZM2G118485	GRMZM2G159119	0.997381	positive	0.997381
GRMZM2G023988	GRMZM2G159119	0.996998	positive	0.996998
GRMZM2G117164	GRMZM2G159119	0.996971	positive	0.996971
GRMZM2G081406	GRMZM2G159119	-0.996967	minus	0.996967
GRMZM2G061487	GRMZM2G159119	0.996512	positive	0.996512
GRMZM2G023291	GRMZM2G159119	-0.996202	minus	0.996202
GRMZM2G038303	GRMZM2G159119	-0.996116	minus	0.996116
GRMZM2G051785	GRMZM2G159119	-0.995846	minus	0.995846
AC207656.3_FG002	GRMZM2G159119	-0.995763	minus	0.995763
GRMZM2G143433	GRMZM2G159119	-0.995721	minus	0.995721
GRMZM2G011357	GRMZM2G159119	-0.995701	minus	0.995701
GRMZM2G099319	GRMZM2G159119	0.994472	positive	0.994472
GRMZM2G098800	GRMZM2G159119	-0.993797	minus	0.993797
GRMZM2G110135	GRMZM2G159119	-0.992468	minus	0.992468
GRMZM2G148022	GRMZM2G159119	-0.991769	minus	0.991769
GRMZM2G124566	GRMZM2G159119	-0.990369	minus	0.990369
GRMZM2G124566	GRMZM2G148022	0.999729	positive	0.999729
GRMZM2G099319	GRMZM2G148022	-0.999161	minus	0.999161
GRMZM2G110135	GRMZM2G148022	0.998631	positive	0.998631
GRMZM2G023291	GRMZM2G148022	0.998494	positive	0.998494
AC207656.3_FG002	GRMZM2G148022	0.997639	positive	0.997639
GRMZM2G027976	GRMZM2G148022	0.997615	positive	0.997615
GRMZM2G111760	GRMZM2G148022	0.997512	positive	0.997512
AC234155.1_FG002	GRMZM2G148022	0.997166	positive	0.997166
GRMZM2G081406	GRMZM2G148022	0.996859	positive	0.996859
GRMZM2G126808	GRMZM2G148022	-0.996624	minus	0.996624
GRMZM2G038303	GRMZM2G148022	0.996447	positive	0.996447
GRMZM2G069325	GRMZM2G148022	0.995974	positive	0.995974
GRMZM2G011357	GRMZM2G148022	0.995927	positive	0.995927
GRMZM2G073750	GRMZM2G148022	0.995539	positive	0.995539
GRMZM2G045431	GRMZM2G148022	-0.994648	minus	0.994648
GRMZM2G003944	GRMZM2G148022	0.993525	positive	0.993525
GRMZM2G093305	GRMZM2G148022	0.992974	positive	0.992974
GRMZM2G056120	GRMZM2G148022	0.99269	positive	0.99269
GRMZM2G125969	GRMZM2G148022	-0.992525	minus	0.992525
GRMZM2G019060	GRMZM2G148022	0.992496	positive	0.992496
GRMZM2G023988	GRMZM2G148022	-0.992376	minus	0.992376
GRMZM2G145041	GRMZM2G148022	-0.992105	minus	0.992105
GRMZM2G010920	GRMZM2G148022	-0.991823	minus	0.991823
GRMZM2G098800	GRMZM2G148022	0.991736	positive	0.991736
GRMZM2G118485	GRMZM2G148022	-0.991253	minus	0.991253
GRMZM2G061487	GRMZM2G148022	-0.990875	minus	0.990875
GRMZM2G010871	GRMZM2G148022	-0.99032	minus	0.99032
GRMZM2G117164	GRMZM2G148022	-0.990032	minus	0.990032
GRMZM2G068330	GRMZM2G148022	0.990022	positive	0.990022
GRMZM2G056120	GRMZM2G145041	-0.999522	minus	0.999522
GRMZM2G010871	GRMZM2G145041	0.999411	positive	0.999411
GRMZM2G125969	GRMZM2G145041	0.999349	positive	0.999349
GRMZM2G118485	GRMZM2G145041	0.99913	positive	0.99913
GRMZM2G023988	GRMZM2G145041	0.99909	positive	0.99909
GRMZM2G061487	GRMZM2G145041	0.998765	positive	0.998765
GRMZM2G010920	GRMZM2G145041	0.998576	positive	0.998576
GRMZM2G045431	GRMZM2G145041	0.998532	positive	0.998532
GRMZM2G117164	GRMZM2G145041	0.998299	positive	0.998299
GRMZM2G139963	GRMZM2G145041	-0.998161	minus	0.998161
GRMZM2G019060	GRMZM2G145041	-0.997829	minus	0.997829
GRMZM2G111760	GRMZM2G145041	-0.997716	minus	0.997716
GRMZM2G126808	GRMZM2G145041	0.997656	positive	0.997656
GRMZM2G073750	GRMZM2G145041	-0.997123	minus	0.997123
AC207656.3_FG002	GRMZM2G145041	-0.997048	minus	0.997048
GRMZM2G011357	GRMZM2G145041	-0.996553	minus	0.996553
GRMZM2G098800	GRMZM2G145041	-0.996171	minus	0.996171
GRMZM2G081406	GRMZM2G145041	-0.996022	minus	0.996022
GRMZM2G143433	GRMZM2G145041	-0.995814	minus	0.995814
GRMZM2G051785	GRMZM2G145041	-0.995284	minus	0.995284
GRMZM2G023291	GRMZM2G145041	-0.995253	minus	0.995253
GRMZM2G038303	GRMZM2G145041	-0.995052	minus	0.995052
GRMZM2G099319	GRMZM2G145041	0.995001	positive	0.995001
GRMZM2G109987	GRMZM2G145041	-0.992151	minus	0.992151
GRMZM2G124566	GRMZM2G145041	-0.991299	minus	0.991299
GRMZM2G068330	GRMZM2G145041	-0.991099	minus	0.991099
GRMZM2G110135	GRMZM2G145041	-0.991091	minus	0.991091
GRMZM2G139963	GRMZM2G143433	0.99819	positive	0.99819
GRMZM2G073750	GRMZM2G143433	0.998035	positive	0.998035
GRMZM2G011357	GRMZM2G143433	0.997647	positive	0.997647
GRMZM2G051785	GRMZM2G143433	0.997622	positive	0.997622
GRMZM2G098800	GRMZM2G143433	0.997536	positive	0.997536
GRMZM2G045431	GRMZM2G143433	-0.99728	minus	0.99728
GRMZM2G126808	GRMZM2G143433	-0.997092	minus	0.997092
GRMZM2G010920	GRMZM2G143433	-0.996566	minus	0.996566
GRMZM2G081406	GRMZM2G143433	0.996206	positive	0.996206
GRMZM2G038303	GRMZM2G143433	0.996116	positive	0.996116
GRMZM2G056120	GRMZM2G143433	0.994791	positive	0.994791
GRMZM2G068330	GRMZM2G143433	0.994011	positive	0.994011
GRMZM2G010871	GRMZM2G143433	-0.993628	minus	0.993628
GRMZM2G111760	GRMZM2G143433	0.993472	positive	0.993472
GRMZM2G125969	GRMZM2G143433	-0.99324	minus	0.99324
GRMZM2G099319	GRMZM2G143433	-0.993206	minus	0.993206
GRMZM2G023988	GRMZM2G143433	-0.992933	minus	0.992933
GRMZM2G117164	GRMZM2G143433	-0.992407	minus	0.992407
GRMZM2G118485	GRMZM2G143433	-0.991673	minus	0.991673
GRMZM2G061487	GRMZM2G143433	-0.99159	minus	0.99159
AC207656.3_FG002	GRMZM2G143433	0.991309	positive	0.991309
GRMZM2G109987	GRMZM2G143433	0.991185	positive	0.991185
GRMZM2G023291	GRMZM2G143433	0.991176	positive	0.991176
GRMZM2G051785	GRMZM2G139963	0.999102	positive	0.999102
GRMZM2G010920	GRMZM2G139963	-0.998914	minus	0.998914
GRMZM2G073750	GRMZM2G139963	0.99812	positive	0.99812
GRMZM2G056120	GRMZM2G139963	0.998002	positive	0.998002
GRMZM2G045431	GRMZM2G139963	-0.997856	minus	0.997856
GRMZM2G010871	GRMZM2G139963	-0.997564	minus	0.997564
GRMZM2G011357	GRMZM2G139963	0.996883	positive	0.996883
GRMZM2G081406	GRMZM2G139963	0.996861	positive	0.996861
GRMZM2G117164	GRMZM2G139963	-0.996739	minus	0.996739
GRMZM2G038303	GRMZM2G139963	0.996521	positive	0.996521
GRMZM2G126808	GRMZM2G139963	-0.996512	minus	0.996512
GRMZM2G125969	GRMZM2G139963	-0.996231	minus	0.996231
GRMZM2G111760	GRMZM2G139963	0.995528	positive	0.995528
GRMZM2G118485	GRMZM2G139963	-0.994981	minus	0.994981
GRMZM2G023988	GRMZM2G139963	-0.994954	minus	0.994954
GRMZM2G098800	GRMZM2G139963	0.994872	positive	0.994872
GRMZM2G061487	GRMZM2G139963	-0.994132	minus	0.994132
GRMZM2G019060	GRMZM2G139963	0.993718	positive	0.993718
GRMZM2G099319	GRMZM2G139963	-0.993483	minus	0.993483
GRMZM2G023291	GRMZM2G139963	0.993033	positive	0.993033
AC207656.3_FG002	GRMZM2G139963	0.992433	positive	0.992433
GRMZM2G068330	GRMZM2G139963	0.992287	positive	0.992287
GRMZM2G045431	GRMZM2G126808	0.999584	positive	0.999584
GRMZM2G073750	GRMZM2G126808	-0.99915	minus	0.99915
GRMZM2G111760	GRMZM2G126808	-0.998757	minus	0.998757
GRMZM2G081406	GRMZM2G126808	-0.998515	minus	0.998515
GRMZM2G011357	GRMZM2G126808	-0.998286	minus	0.998286
GRMZM2G038303	GRMZM2G126808	-0.997919	minus	0.997919
AC207656.3_FG002	GRMZM2G126808	-0.997878	minus	0.997878
GRMZM2G023291	GRMZM2G126808	-0.997849	minus	0.997849
GRMZM2G099319	GRMZM2G126808	0.997765	positive	0.997765
GRMZM2G056120	GRMZM2G126808	-0.997665	minus	0.997665
GRMZM2G098800	GRMZM2G126808	-0.997188	minus	0.997188
GRMZM2G023988	GRMZM2G126808	0.996461	positive	0.996461
GRMZM2G010920	GRMZM2G126808	0.996359	positive	0.996359
GRMZM2G125969	GRMZM2G126808	0.996173	positive	0.996173
GRMZM2G124566	GRMZM2G126808	-0.995708	minus	0.995708
GRMZM2G118485	GRMZM2G126808	0.99548	positive	0.99548
GRMZM2G061487	GRMZM2G126808	0.995329	positive	0.995329
GRMZM2G010871	GRMZM2G126808	0.995323	positive	0.995323
GRMZM2G110135	GRMZM2G126808	-0.995116	minus	0.995116
GRMZM2G027976	GRMZM2G126808	-0.99482	minus	0.99482
GRMZM2G019060	GRMZM2G126808	-0.994789	minus	0.994789
GRMZM2G051785	GRMZM2G126808	-0.99387	minus	0.99387
GRMZM2G117164	GRMZM2G126808	0.993828	positive	0.993828
GRMZM2G068330	GRMZM2G126808	-0.991797	minus	0.991797
GRMZM2G109987	GRMZM2G126808	-0.990863	minus	0.990863
GRMZM2G118485	GRMZM2G125969	0.999698	positive	0.999698
GRMZM2G023988	GRMZM2G125969	0.999583	positive	0.999583
GRMZM2G010871	GRMZM2G125969	0.999548	positive	0.999548
GRMZM2G061487	GRMZM2G125969	0.999405	positive	0.999405
GRMZM2G117164	GRMZM2G125969	0.999139	positive	0.999139
GRMZM2G056120	GRMZM2G125969	-0.998467	minus	0.998467
GRMZM2G010920	GRMZM2G125969	0.998301	positive	0.998301
GRMZM2G019060	GRMZM2G125969	-0.998216	minus	0.998216
AC207656.3_FG002	GRMZM2G125969	-0.997574	minus	0.997574
GRMZM2G111760	GRMZM2G125969	-0.997125	minus	0.997125
GRMZM2G045431	GRMZM2G125969	0.996619	positive	0.996619
GRMZM2G011357	GRMZM2G125969	-0.996041	minus	0.996041
GRMZM2G073750	GRMZM2G125969	-0.995395	minus	0.995395
GRMZM2G098800	GRMZM2G125969	-0.995391	minus	0.995391
GRMZM2G099319	GRMZM2G125969	0.995334	positive	0.995334
GRMZM2G081406	GRMZM2G125969	-0.994749	minus	0.994749
GRMZM2G023291	GRMZM2G125969	-0.994668	minus	0.994668
GRMZM2G109987	GRMZM2G125969	-0.99415	minus	0.99415
GRMZM2G038303	GRMZM2G125969	-0.993706	minus	0.993706
GRMZM2G051785	GRMZM2G125969	-0.993424	minus	0.993424
GRMZM2G089244	GRMZM2G125969	0.993005	positive	0.993005
GRMZM2G124566	GRMZM2G125969	-0.992254	minus	0.992254
GRMZM2G068330	GRMZM2G125969	-0.991957	minus	0.991957
GRMZM2G110135	GRMZM2G125969	-0.990943	minus	0.990943
GRMZM2G099319	GRMZM2G124566	-0.999263	minus	0.999263
AC234155.1_FG002	GRMZM2G124566	0.998275	positive	0.998275
GRMZM2G110135	GRMZM2G124566	0.99765	positive	0.99765
GRMZM2G023291	GRMZM2G124566	0.997311	positive	0.997311
AC207656.3_FG002	GRMZM2G124566	0.996964	positive	0.996964
GRMZM2G111760	GRMZM2G124566	0.996423	positive	0.996423
GRMZM2G081406	GRMZM2G124566	0.996339	positive	0.996339
GRMZM2G011357	GRMZM2G124566	0.99627	positive	0.99627
GRMZM2G027976	GRMZM2G124566	0.996262	positive	0.996262
GRMZM2G038303	GRMZM2G124566	0.996082	positive	0.996082
GRMZM2G069325	GRMZM2G124566	0.995457	positive	0.995457
GRMZM2G073750	GRMZM2G124566	0.994904	positive	0.994904
GRMZM2G093305	GRMZM2G124566	0.994841	positive	0.994841
GRMZM2G045431	GRMZM2G124566	-0.99336	minus	0.99336
GRMZM2G003944	GRMZM2G124566	0.993068	positive	0.993068
GRMZM2G068330	GRMZM2G124566	0.991985	positive	0.991985
GRMZM2G098800	GRMZM2G124566	0.991958	positive	0.991958
GRMZM2G010920	GRMZM2G124566	-0.991911	minus	0.991911
GRMZM2G023988	GRMZM2G124566	-0.991892	minus	0.991892
GRMZM2G056120	GRMZM2G124566	0.991404	positive	0.991404
GRMZM2G019060	GRMZM2G124566	0.991188	positive	0.991188
GRMZM2G109987	GRMZM2G124566	0.990691	positive	0.990691
GRMZM2G118485	GRMZM2G124566	-0.990586	minus	0.990586
GRMZM2G089244	GRMZM2G124566	-0.990399	minus	0.990399
GRMZM2G061487	GRMZM2G124566	-0.990301	minus	0.990301
GRMZM2G117164	GRMZM2G124566	-0.990123	minus	0.990123
GRMZM2G061487	GRMZM2G118485	0.999841	positive	0.999841
GRMZM2G023988	GRMZM2G118485	0.99976	positive	0.99976
GRMZM2G010871	GRMZM2G118485	0.999109	positive	0.999109
GRMZM2G019060	GRMZM2G118485	-0.99859	minus	0.99859
GRMZM2G056120	GRMZM2G118485	-0.998315	minus	0.998315
GRMZM2G117164	GRMZM2G118485	0.99819	positive	0.99819
AC207656.3_FG002	GRMZM2G118485	-0.997502	minus	0.997502
GRMZM2G010920	GRMZM2G118485	0.996815	positive	0.996815
GRMZM2G111760	GRMZM2G118485	-0.996607	minus	0.996607
GRMZM2G045431	GRMZM2G118485	0.996165	positive	0.996165
GRMZM2G098800	GRMZM2G118485	-0.994443	minus	0.994443
GRMZM2G011357	GRMZM2G118485	-0.994128	minus	0.994128
GRMZM2G023291	GRMZM2G118485	-0.993966	minus	0.993966
GRMZM2G073750	GRMZM2G118485	-0.99391	minus	0.99391
GRMZM2G099319	GRMZM2G118485	0.993667	positive	0.993667
GRMZM2G081406	GRMZM2G118485	-0.993016	minus	0.993016
GRMZM2G109987	GRMZM2G118485	-0.992313	minus	0.992313
GRMZM2G038303	GRMZM2G118485	-0.99167	minus	0.99167
GRMZM2G089244	GRMZM2G118485	0.991566	positive	0.991566
GRMZM2G051785	GRMZM2G118485	-0.991168	minus	0.991168
GRMZM2G010871	GRMZM2G117164	0.99961	positive	0.99961
GRMZM2G010920	GRMZM2G117164	0.999014	positive	0.999014
GRMZM2G056120	GRMZM2G117164	-0.997597	minus	0.997597
GRMZM2G023988	GRMZM2G117164	0.997574	positive	0.997574
GRMZM2G061487	GRMZM2G117164	0.997362	positive	0.997362
GRMZM2G019060	GRMZM2G117164	-0.997101	minus	0.997101
GRMZM2G111760	GRMZM2G117164	-0.995497	minus	0.995497
GRMZM2G011357	GRMZM2G117164	-0.99535	minus	0.99535
GRMZM2G051785	GRMZM2G117164	-0.995254	minus	0.995254
GRMZM2G045431	GRMZM2G117164	0.994777	positive	0.994777
AC207656.3_FG002	GRMZM2G117164	-0.994694	minus	0.994694
GRMZM2G073750	GRMZM2G117164	-0.994622	minus	0.994622
GRMZM2G081406	GRMZM2G117164	-0.994282	minus	0.994282
GRMZM2G099319	GRMZM2G117164	0.994099	positive	0.994099
GRMZM2G038303	GRMZM2G117164	-0.993533	minus	0.993533
GRMZM2G109987	GRMZM2G117164	-0.993229	minus	0.993229
GRMZM2G098800	GRMZM2G117164	-0.992888	minus	0.992888
GRMZM2G023291	GRMZM2G117164	-0.992832	minus	0.992832
GRMZM2G068330	GRMZM2G117164	-0.992551	minus	0.992551
GRMZM2G089244	GRMZM2G117164	0.992538	positive	0.992538
GRMZM2G023291	GRMZM2G111760	0.999552	positive	0.999552
AC207656.3_FG002	GRMZM2G111760	0.998749	positive	0.998749
GRMZM2G045431	GRMZM2G111760	-0.998738	minus	0.998738
GRMZM2G056120	GRMZM2G111760	0.9986	positive	0.9986
GRMZM2G081406	GRMZM2G111760	0.998457	positive	0.998457
GRMZM2G099319	GRMZM2G111760	-0.998263	minus	0.998263
GRMZM2G073750	GRMZM2G111760	0.998149	positive	0.998149
GRMZM2G019060	GRMZM2G111760	0.997886	positive	0.997886
GRMZM2G110135	GRMZM2G111760	0.997727	positive	0.997727
GRMZM2G038303	GRMZM2G111760	0.99769	positive	0.99769
GRMZM2G011357	GRMZM2G111760	0.996843	positive	0.996843
GRMZM2G023988	GRMZM2G111760	-0.996715	minus	0.996715
GRMZM2G010871	GRMZM2G111760	-0.996521	minus	0.996521
GRMZM2G010920	GRMZM2G111760	-0.996423	minus	0.996423
GRMZM2G061487	GRMZM2G111760	-0.99586	minus	0.99586
GRMZM2G027976	GRMZM2G111760	0.995149	positive	0.995149
GRMZM2G098800	GRMZM2G111760	0.993617	positive	0.993617
GRMZM2G069325	GRMZM2G111760	0.99336	positive	0.99336
GRMZM2G003944	GRMZM2G111760	0.993158	positive	0.993158
GRMZM2G051785	GRMZM2G111760	0.992512	positive	0.992512
AC234155.1_FG002	GRMZM2G111760	0.990641	positive	0.990641
GRMZM2G023291	GRMZM2G110135	0.99923	positive	0.99923
GRMZM2G027976	GRMZM2G110135	0.998072	positive	0.998072
GRMZM2G069325	GRMZM2G110135	0.997928	positive	0.997928
GRMZM2G099319	GRMZM2G110135	-0.99773	minus	0.99773
GRMZM2G003944	GRMZM2G110135	0.997032	positive	0.997032
GRMZM2G081406	GRMZM2G110135	0.996916	positive	0.996916
GRMZM2G038303	GRMZM2G110135	0.996514	positive	0.996514
AC207656.3_FG002	GRMZM2G110135	0.995785	positive	0.995785
GRMZM2G073750	GRMZM2G110135	0.995006	positive	0.995006
AC234155.1_FG002	GRMZM2G110135	0.994155	positive	0.994155
GRMZM2G045431	GRMZM2G110135	-0.994127	minus	0.994127
GRMZM2G011357	GRMZM2G110135	0.993512	positive	0.993512
GRMZM2G019060	GRMZM2G110135	0.993439	positive	0.993439
GRMZM2G056120	GRMZM2G110135	0.993159	positive	0.993159
GRMZM2G010920	GRMZM2G110135	-0.990891	minus	0.990891
GRMZM2G068330	GRMZM2G109987	0.997776	positive	0.997776
GRMZM2G098800	GRMZM2G109987	0.996388	positive	0.996388
GRMZM2G089244	GRMZM2G109987	-0.996017	minus	0.996017
GRMZM2G011357	GRMZM2G109987	0.995215	positive	0.995215
GRMZM2G023988	GRMZM2G109987	-0.994006	minus	0.994006
GRMZM2G010920	GRMZM2G109987	-0.993985	minus	0.993985
GRMZM2G061487	GRMZM2G109987	-0.99314	minus	0.99314
GRMZM2G099319	GRMZM2G109987	-0.992518	minus	0.992518
GRMZM2G010871	GRMZM2G109987	-0.992147	minus	0.992147
AC207656.3_FG002	GRMZM2G109987	0.991732	positive	0.991732
GRMZM2G073750	GRMZM2G109987	0.990271	positive	0.990271
GRMZM2G081406	GRMZM2G099319	-0.998651	minus	0.998651
GRMZM2G011357	GRMZM2G099319	-0.998527	minus	0.998527
GRMZM2G038303	GRMZM2G099319	-0.998413	minus	0.998413
GRMZM2G023291	GRMZM2G099319	-0.998342	minus	0.998342
GRMZM2G073750	GRMZM2G099319	-0.997772	minus	0.997772
AC207656.3_FG002	GRMZM2G099319	-0.997749	minus	0.997749
GRMZM2G045431	GRMZM2G099319	0.996367	positive	0.996367
GRMZM2G010920	GRMZM2G099319	0.995914	positive	0.995914
AC234155.1_FG002	GRMZM2G099319	-0.995768	minus	0.995768
GRMZM2G027976	GRMZM2G099319	-0.995674	minus	0.995674
GRMZM2G056120	GRMZM2G099319	-0.995098	minus	0.995098
GRMZM2G023988	GRMZM2G099319	0.994562	positive	0.994562
GRMZM2G098800	GRMZM2G099319	-0.994408	minus	0.994408
GRMZM2G003944	GRMZM2G099319	-0.994345	minus	0.994345
GRMZM2G068330	GRMZM2G099319	-0.994324	minus	0.994324
GRMZM2G069325	GRMZM2G099319	-0.994268	minus	0.994268
GRMZM2G010871	GRMZM2G099319	0.993959	positive	0.993959
GRMZM2G019060	GRMZM2G099319	-0.993951	minus	0.993951
GRMZM2G061487	GRMZM2G099319	0.99315	positive	0.99315
GRMZM2G051785	GRMZM2G099319	-0.992173	minus	0.992173
GRMZM2G093305	GRMZM2G099319	-0.991518	minus	0.991518
GRMZM2G089244	GRMZM2G099319	0.990839	positive	0.990839
GRMZM2G011357	GRMZM2G098800	0.99765	positive	0.99765
GRMZM2G023988	GRMZM2G098800	-0.996274	minus	0.996274
GRMZM2G045431	GRMZM2G098800	-0.996167	minus	0.996167
GRMZM2G073750	GRMZM2G098800	0.995901	positive	0.995901
GRMZM2G010920	GRMZM2G098800	-0.995518	minus	0.995518
GRMZM2G068330	GRMZM2G098800	0.995328	positive	0.995328
GRMZM2G061487	GRMZM2G098800	-0.995259	minus	0.995259
AC207656.3_FG002	GRMZM2G098800	0.994907	positive	0.994907
GRMZM2G081406	GRMZM2G098800	0.994083	positive	0.994083
GRMZM2G010871	GRMZM2G098800	-0.993942	minus	0.993942
GRMZM2G056120	GRMZM2G098800	0.993889	positive	0.993889
GRMZM2G038303	GRMZM2G098800	0.993534	positive	0.993534
GRMZM2G051785	GRMZM2G098800	0.993001	positive	0.993001
GRMZM2G023291	GRMZM2G098800	0.99115	positive	0.99115
AC234155.1_FG002	GRMZM2G093305	0.99896	positive	0.99896
GRMZM2G069325	GRMZM2G093305	0.992528	positive	0.992528
GRMZM2G089244	GRMZM2G093305	-0.992018	minus	0.992018
GRMZM2G023988	GRMZM2G089244	0.992206	positive	0.992206
GRMZM2G061487	GRMZM2G089244	0.991859	positive	0.991859
GRMZM2G068330	GRMZM2G089244	-0.991783	minus	0.991783
AC207656.3_FG002	GRMZM2G089244	-0.991344	minus	0.991344
AC234155.1_FG002	GRMZM2G089244	-0.991099	minus	0.991099
GRMZM2G010871	GRMZM2G089244	0.99041	positive	0.99041
GRMZM2G010920	GRMZM2G089244	0.990059	positive	0.990059
GRMZM2G038303	GRMZM2G081406	0.999918	positive	0.999918
GRMZM2G073750	GRMZM2G081406	0.999652	positive	0.999652
GRMZM2G011357	GRMZM2G081406	0.998671	positive	0.998671
GRMZM2G045431	GRMZM2G081406	-0.998226	minus	0.998226
GRMZM2G023291	GRMZM2G081406	0.998207	positive	0.998207
GRMZM2G010920	GRMZM2G081406	-0.997142	minus	0.997142
GRMZM2G056120	GRMZM2G081406	0.996783	positive	0.996783
GRMZM2G051785	GRMZM2G081406	0.995961	positive	0.995961
AC207656.3_FG002	GRMZM2G081406	0.995755	positive	0.995755
GRMZM2G027976	GRMZM2G081406	0.995539	positive	0.995539
GRMZM2G003944	GRMZM2G081406	0.995238	positive	0.995238
GRMZM2G010871	GRMZM2G081406	-0.994713	minus	0.994713
GRMZM2G019060	GRMZM2G081406	0.993801	positive	0.993801
GRMZM2G023988	GRMZM2G081406	-0.993547	minus	0.993547
GRMZM2G068330	GRMZM2G081406	0.993123	positive	0.993123
GRMZM2G061487	GRMZM2G081406	-0.992067	minus	0.992067
GRMZM2G069325	GRMZM2G081406	0.991133	positive	0.991133
AC234155.1_FG002	GRMZM2G081406	0.990077	positive	0.990077
GRMZM2G038303	GRMZM2G073750	0.999471	positive	0.999471
GRMZM2G045431	GRMZM2G073750	-0.999107	minus	0.999107
GRMZM2G011357	GRMZM2G073750	0.998961	positive	0.998961
GRMZM2G010920	GRMZM2G073750	-0.997711	minus	0.997711
GRMZM2G056120	GRMZM2G073750	0.997451	positive	0.997451
GRMZM2G023291	GRMZM2G073750	0.997276	positive	0.997276
GRMZM2G051785	GRMZM2G073750	0.996976	positive	0.996976
AC207656.3_FG002	GRMZM2G073750	0.99566	positive	0.99566
GRMZM2G010871	GRMZM2G073750	-0.995471	minus	0.995471
GRMZM2G023988	GRMZM2G073750	-0.994591	minus	0.994591
GRMZM2G027976	GRMZM2G073750	0.994105	positive	0.994105
GRMZM2G019060	GRMZM2G073750	0.993693	positive	0.993693
GRMZM2G068330	GRMZM2G073750	0.993469	positive	0.993469
GRMZM2G061487	GRMZM2G073750	-0.993227	minus	0.993227
GRMZM2G003944	GRMZM2G073750	0.992458	positive	0.992458
GRMZM2G023291	GRMZM2G069325	0.995599	positive	0.995599
GRMZM2G003944	GRMZM2G069325	0.995586	positive	0.995586
AC234155.1_FG002	GRMZM2G069325	0.995121	positive	0.995121
GRMZM2G027976	GRMZM2G069325	0.993388	positive	0.993388
AC207656.3_FG002	GRMZM2G069325	0.992341	positive	0.992341
GRMZM2G019060	GRMZM2G069325	0.990668	positive	0.990668
GRMZM2G038303	GRMZM2G069325	0.990614	positive	0.990614
GRMZM2G011357	GRMZM2G068330	0.997409	positive	0.997409
GRMZM2G010920	GRMZM2G068330	-0.995338	minus	0.995338
GRMZM2G051785	GRMZM2G068330	0.993986	positive	0.993986
GRMZM2G038303	GRMZM2G068330	0.993504	positive	0.993504
GRMZM2G010871	GRMZM2G068330	-0.991019	minus	0.991019
GRMZM2G023988	GRMZM2G068330	-0.990563	minus	0.990563
GRMZM2G045431	GRMZM2G068330	-0.990088	minus	0.990088
GRMZM2G023988	GRMZM2G061487	0.999901	positive	0.999901
GRMZM2G010871	GRMZM2G061487	0.998429	positive	0.998429
GRMZM2G019060	GRMZM2G061487	-0.997681	minus	0.997681
GRMZM2G056120	GRMZM2G061487	-0.99752	minus	0.99752
AC207656.3_FG002	GRMZM2G061487	-0.997491	minus	0.997491
GRMZM2G010920	GRMZM2G061487	0.996062	positive	0.996062
GRMZM2G045431	GRMZM2G061487	0.99574	positive	0.99574
GRMZM2G011357	GRMZM2G061487	-0.993872	minus	0.993872
GRMZM2G023291	GRMZM2G061487	-0.993048	minus	0.993048
GRMZM2G038303	GRMZM2G061487	-0.99065	minus	0.99065
GRMZM2G051785	GRMZM2G061487	-0.990076	minus	0.990076
GRMZM2G010871	GRMZM2G056120	-0.998899	minus	0.998899
GRMZM2G045431	GRMZM2G056120	-0.998873	minus	0.998873
GRMZM2G019060	GRMZM2G056120	0.998592	positive	0.998592
GRMZM2G010920	GRMZM2G056120	-0.997934	minus	0.997934
GRMZM2G023988	GRMZM2G056120	-0.997903	minus	0.997903
AC207656.3_FG002	GRMZM2G056120	0.996861	positive	0.996861
GRMZM2G023291	GRMZM2G056120	0.996724	positive	0.996724
GRMZM2G038303	GRMZM2G056120	0.995822	positive	0.995822
GRMZM2G011357	GRMZM2G056120	0.995725	positive	0.995725
GRMZM2G051785	GRMZM2G056120	0.994913	positive	0.994913
GRMZM2G010920	GRMZM2G051785	-0.998253	minus	0.998253
GRMZM2G011357	GRMZM2G051785	0.996438	positive	0.996438
GRMZM2G038303	GRMZM2G051785	0.996125	positive	0.996125
GRMZM2G010871	GRMZM2G051785	-0.995213	minus	0.995213
GRMZM2G045431	GRMZM2G051785	-0.995034	minus	0.995034
GRMZM2G023988	GRMZM2G051785	-0.991256	minus	0.991256
GRMZM2G023291	GRMZM2G051785	0.990051	positive	0.990051
GRMZM2G038303	GRMZM2G045431	-0.997526	minus	0.997526
GRMZM2G023291	GRMZM2G045431	-0.997417	minus	0.997417
GRMZM2G011357	GRMZM2G045431	-0.997383	minus	0.997383
AC207656.3_FG002	GRMZM2G045431	-0.997024	minus	0.997024
GRMZM2G010920	GRMZM2G045431	0.996974	positive	0.996974
GRMZM2G023988	GRMZM2G045431	0.996647	positive	0.996647
GRMZM2G010871	GRMZM2G045431	0.99651	positive	0.99651
GRMZM2G019060	GRMZM2G045431	-0.995869	minus	0.995869
GRMZM2G027976	GRMZM2G045431	-0.993123	minus	0.993123
GRMZM2G011357	GRMZM2G038303	0.998602	positive	0.998602
GRMZM2G023291	GRMZM2G038303	0.997559	positive	0.997559
GRMZM2G010920	GRMZM2G038303	-0.996781	minus	0.996781
GRMZM2G003944	GRMZM2G038303	0.995573	positive	0.995573
GRMZM2G027976	GRMZM2G038303	0.995333	positive	0.995333
AC207656.3_FG002	GRMZM2G038303	0.99467	positive	0.99467
GRMZM2G010871	GRMZM2G038303	-0.993767	minus	0.993767
GRMZM2G019060	GRMZM2G038303	0.99245	positive	0.99245
GRMZM2G023988	GRMZM2G038303	-0.992282	minus	0.992282
GRMZM2G023291	GRMZM2G027976	0.997282	positive	0.997282
GRMZM2G003944	GRMZM2G027976	0.993541	positive	0.993541
AC207656.3_FG002	GRMZM2G027976	0.993065	positive	0.993065
GRMZM2G011357	GRMZM2G027976	0.991991	positive	0.991991
AC234155.1_FG002	GRMZM2G027976	0.991731	positive	0.991731
GRMZM2G010871	GRMZM2G023988	0.998558	positive	0.998558
AC207656.3_FG002	GRMZM2G023988	-0.998115	minus	0.998115
GRMZM2G019060	GRMZM2G023988	-0.997659	minus	0.997659
GRMZM2G010920	GRMZM2G023988	0.996803	positive	0.996803
GRMZM2G011357	GRMZM2G023988	-0.99528	minus	0.99528
GRMZM2G023291	GRMZM2G023988	-0.994162	minus	0.994162
AC207656.3_FG002	GRMZM2G023291	0.997998	positive	0.997998
GRMZM2G019060	GRMZM2G023291	0.99635	positive	0.99635
GRMZM2G011357	GRMZM2G023291	0.995674	positive	0.995674
GRMZM2G003944	GRMZM2G023291	0.994991	positive	0.994991
GRMZM2G010920	GRMZM2G023291	-0.994123	minus	0.994123
GRMZM2G010871	GRMZM2G023291	-0.993788	minus	0.993788
AC234155.1_FG002	GRMZM2G023291	0.992307	positive	0.992307
GRMZM2G010871	GRMZM2G019060	-0.998062	minus	0.998062
AC207656.3_FG002	GRMZM2G019060	0.997309	positive	0.997309
GRMZM2G010920	GRMZM2G019060	-0.995387	minus	0.995387
GRMZM2G011357	GRMZM2G019060	0.992329	positive	0.992329
GRMZM2G010920	GRMZM2G011357	-0.998102	minus	0.998102
AC207656.3_FG002	GRMZM2G011357	0.995925	positive	0.995925
GRMZM2G010871	GRMZM2G011357	-0.995367	minus	0.995367
AC234155.1_FG002	GRMZM2G011357	0.990755	positive	0.990755
GRMZM2G003944	GRMZM2G011357	0.990641	positive	0.990641
GRMZM2G010871	GRMZM2G010920	0.99888	positive	0.99888
AC207656.3_FG002	GRMZM2G010920	-0.994722	minus	0.994722
AC207656.3_FG002	GRMZM2G010871	-0.995691	minus	0.995691
AC207656.3_FG002	AC234155.1_FG002	0.992802	positive	0.992802

## Sheet: cold  total and TFs
The Pearson correlation analysis between TFs and target fatty acid desaturase genes
Gene1	Gene2	Cor	Strand	Value
ZmFAD2.1	ZmSLD3	0.950072	positive	0.950072
GRMZM2G004060	ZmSLD3	0.950116	positive	0.950116
GRMZM2G139535	ZmSLD1	0.950307	positive	0.950307
GRMZM2G044077	ZmSLD3	0.950483	positive	0.950483
GRMZM2G457562	ZmSLD1	0.950814	positive	0.950814
GRMZM2G328438	ZmFAD2.1	0.952427	positive	0.952427
ZmFAD2.2	ZmSLD3	0.954979	positive	0.954979
GRMZM2G124011	ZmFAD2.1	0.955481	positive	0.955481
GRMZM2G457562	ZmFAD2.1	0.956048	positive	0.956048
GRMZM2G457562	ZmSLD3	0.956681	positive	0.956681
GRMZM2G312201	ZmSLD3	0.956692	positive	0.956692
GRMZM2G044077	ZmSLD1	0.957295	positive	0.957295
GRMZM2G007406	ZmSLD3	0.957513	positive	0.957513
GRMZM2G007406	ZmSLD1	0.95797	positive	0.95797
GRMZM2G176489	ZmFAD2.1	0.958918	positive	0.958918
GRMZM2G004060	GRMZM2G124011	0.959285	positive	0.959285
GRMZM2G163200	ZmSLD3	0.959694	positive	0.959694
GRMZM2G159119	ZmFAD2.1	0.959828	positive	0.959828
GRMZM2G035103	ZmSLD3	0.960786	positive	0.960786
GRMZM2G139535	ZmSLD3	0.961011	positive	0.961011
ZmFAD2.1	ZmSLD1	0.96227	positive	0.96227
ZmFAD2.2	ZmSLD1	0.962374	positive	0.962374
GRMZM2G312201	ZmSLD1	0.962704	positive	0.962704
GRMZM2G007406	ZmFAD2.1	0.963075	positive	0.963075
GRMZM2G004060	GRMZM2G176489	0.963709	positive	0.963709
GRMZM2G124011	GRMZM2G163200	0.964064	positive	0.964064
GRMZM2G044077	ZmFAD2.1	0.964596	positive	0.964596
GRMZM2G163200	GRMZM2G328438	0.964831	positive	0.964831
GRMZM2G004060	GRMZM2G328438	0.965031	positive	0.965031
GRMZM2G035103	GRMZM2G124011	0.966219	positive	0.966219
GRMZM2G069176	ZmFAD2.1	0.966725	positive	0.966725
GRMZM2G044077	GRMZM2G175480	0.966809	positive	0.966809
GRMZM2G163200	GRMZM2G457562	0.967284	positive	0.967284
GRMZM2G035103	GRMZM2G328438	0.96745	positive	0.96745
GRMZM2G163200	GRMZM2G176489	0.968094	positive	0.968094
GRMZM2G004060	GRMZM2G069176	0.968579	positive	0.968579
GRMZM2G312201	GRMZM2G328438	0.968675	positive	0.968675
GRMZM2G178261	ZmSLD3	0.968793	positive	0.968793
GRMZM2G159119	GRMZM2G312201	0.969049	positive	0.969049
GRMZM2G004060	GRMZM2G159119	0.969356	positive	0.969356
GRMZM2G148074	ZmFAD2.1	0.969686	positive	0.969686
GRMZM2G124011	GRMZM2G312201	0.969802	positive	0.969802
GRMZM2G159592	ZmFAD2.1	0.970737	positive	0.970737
GRMZM2G175480	GRMZM2G457562	0.970912	positive	0.970912
GRMZM2G124011	ZmSLD1	0.971145	positive	0.971145
GRMZM2G328438	ZmSLD1	0.971153	positive	0.971153
GRMZM2G035103	GRMZM2G176489	0.971163	positive	0.971163
GRMZM2G035103	GRMZM2G457562	0.971223	positive	0.971223
GRMZM2G159119	GRMZM2G163200	0.971494	positive	0.971494
GRMZM2G007406	GRMZM2G175480	0.9717	positive	0.9717
GRMZM2G176489	ZmSLD1	0.971723	positive	0.971723
GRMZM2G004060	GRMZM2G175480	0.971725	positive	0.971725
GRMZM2G004060	GRMZM2G148074	0.972182	positive	0.972182
GRMZM2G124011	ZmFAD2.2	0.972379	positive	0.972379
GRMZM2G004060	GRMZM2G457562	0.972543	positive	0.972543
GRMZM2G044077	GRMZM2G069176	0.972636	positive	0.972636
GRMZM2G044077	GRMZM2G148074	0.972852	positive	0.972852
GRMZM2G004060	GRMZM2G159592	0.973047	positive	0.973047
GRMZM2G044077	GRMZM2G124011	0.973054	positive	0.973054
GRMZM2G004060	ZmSLD1	0.973106	positive	0.973106
GRMZM2G139535	ZmFAD2.1	0.973129	positive	0.973129
GRMZM2G035103	GRMZM2G159119	0.973267	positive	0.973267
GRMZM2G148561	ZmSLD1	0.973403	positive	0.973403
GRMZM2G007406	GRMZM2G163200	0.973764	positive	0.973764
GRMZM2G176489	GRMZM2G312201	0.974097	positive	0.974097
GRMZM2G044077	GRMZM2G176489	0.974117	positive	0.974117
GRMZM2G044077	GRMZM2G159592	0.974229	positive	0.974229
GRMZM2G175480	ZmFAD2.1	0.974265	positive	0.974265
GRMZM2G069176	GRMZM2G163200	0.974462	positive	0.974462
GRMZM2G069176	ZmSLD1	0.975115	positive	0.975115
GRMZM2G176489	ZmFAD2.2	0.975432	positive	0.975432
GRMZM2G124011	GRMZM2G178261	0.975763	positive	0.975763
GRMZM2G007406	GRMZM2G035103	0.976007	positive	0.976007
GRMZM2G044077	GRMZM2G163200	0.976015	positive	0.976015
GRMZM2G148074	GRMZM2G457562	0.976318	positive	0.976318
GRMZM2G312201	GRMZM2G457562	0.976667	positive	0.976667
GRMZM2G176489	GRMZM2G178261	0.976674	positive	0.976674
GRMZM2G139535	GRMZM2G159119	0.977054	positive	0.977054
GRMZM2G148561	ZmSLD3	0.977057	positive	0.977057
GRMZM2G175480	ZmFAD2.2	0.977241	positive	0.977241
GRMZM2G035103	GRMZM2G069176	0.977375	positive	0.977375
GRMZM2G007406	GRMZM2G148074	0.9774	positive	0.9774
GRMZM2G159592	GRMZM2G457562	0.977422	positive	0.977422
GRMZM2G007406	GRMZM2G069176	0.97753	positive	0.97753
GRMZM2G163200	ZmSLD1	0.977721	positive	0.977721
GRMZM2G148074	ZmFAD2.2	0.977741	positive	0.977741
GRMZM2G328438	ZmFAD2.2	0.977867	positive	0.977867
GRMZM2G148074	GRMZM2G163200	0.977913	positive	0.977913
GRMZM2G159592	GRMZM2G163200	0.978087	positive	0.978087
GRMZM2G148074	GRMZM2G312201	0.978227	positive	0.978227
GRMZM2G035103	GRMZM2G159592	0.978286	positive	0.978286
GRMZM2G159592	ZmFAD2.2	0.978594	positive	0.978594
GRMZM2G035103	GRMZM2G044077	0.978595	positive	0.978595
GRMZM2G004060	GRMZM2G139535	0.978648	positive	0.978648
GRMZM2G069176	ZmFAD2.2	0.978666	positive	0.978666
GRMZM2G069176	GRMZM2G457562	0.978694	positive	0.978694
GRMZM2G069176	GRMZM2G312201	0.97872	positive	0.97872
GRMZM2G175480	ZmSLD1	0.978727	positive	0.978727
GRMZM2G139535	GRMZM2G163200	0.978799	positive	0.978799
GRMZM2G148561	ZmFAD2.1	0.978835	positive	0.978835
GRMZM2G159119	ZmFAD2.2	0.978883	positive	0.978883
GRMZM2G007406	GRMZM2G159592	0.978885	positive	0.978885
GRMZM2G035103	ZmSLD1	0.979095	positive	0.979095
GRMZM2G004060	GRMZM2G007406	0.979123	positive	0.979123
GRMZM2G035103	GRMZM2G148074	0.979146	positive	0.979146
GRMZM2G163200	GRMZM2G175480	0.979348	positive	0.979348
GRMZM2G007406	GRMZM2G124011	0.979406	positive	0.979406
GRMZM2G035103	GRMZM2G175480	0.979526	positive	0.979526
GRMZM2G007406	GRMZM2G176489	0.979627	positive	0.979627
GRMZM2G159119	ZmSLD1	0.979872	positive	0.979872
GRMZM2G139535	GRMZM2G178261	0.979901	positive	0.979901
GRMZM2G069176	GRMZM2G178261	0.980063	positive	0.980063
GRMZM2G139535	GRMZM2G328438	0.980188	positive	0.980188
GRMZM2G007406	GRMZM2G312201	0.980561	positive	0.980561
GRMZM2G159592	GRMZM2G312201	0.980573	positive	0.980573
GRMZM2G124011	GRMZM2G457562	0.980886	positive	0.980886
GRMZM2G044077	GRMZM2G312201	0.981046	positive	0.981046
GRMZM2G175480	GRMZM2G178261	0.981128	positive	0.981128
GRMZM2G124011	GRMZM2G139535	0.981175	positive	0.981175
GRMZM2G175480	GRMZM2G312201	0.981195	positive	0.981195
GRMZM2G139535	GRMZM2G148074	0.981235	positive	0.981235
GRMZM2G159592	ZmSLD1	0.981261	positive	0.981261
GRMZM2G139535	GRMZM2G159592	0.981369	positive	0.981369
GRMZM2G176489	GRMZM2G457562	0.981475	positive	0.981475
GRMZM2G178261	GRMZM2G328438	0.981551	positive	0.981551
GRMZM2G178261	GRMZM2G457562	0.981821	positive	0.981821
GRMZM2G044077	GRMZM2G159119	0.982306	positive	0.982306
ZmSLD1	ZmSLD3	0.982443	positive	0.982443
GRMZM2G139535	GRMZM2G175480	0.982537	positive	0.982537
GRMZM2G035103	GRMZM2G139535	0.982707	positive	0.982707
GRMZM2G004060	GRMZM2G044077	0.982709	positive	0.982709
GRMZM2G328438	ZmSLD3	0.983601	positive	0.983601
GRMZM2G178261	ZmSLD1	0.983877	positive	0.983877
GRMZM2G148074	ZmSLD1	0.984083	positive	0.984083
GRMZM2G159592	GRMZM2G178261	0.984333	positive	0.984333
GRMZM2G148074	GRMZM2G178261	0.984593	positive	0.984593
GRMZM2G139535	GRMZM2G176489	0.984981	positive	0.984981
GRMZM2G159119	GRMZM2G457562	0.985019	positive	0.985019
GRMZM2G175480	GRMZM2G328438	0.985021	positive	0.985021
GRMZM2G159119	GRMZM2G175480	0.985648	positive	0.985648
ZmFAD2.1	ZmFAD2.2	0.985727	positive	0.985727
GRMZM2G044077	GRMZM2G139535	0.985746	positive	0.985746
GRMZM2G044077	GRMZM2G328438	0.985996	positive	0.985996
GRMZM2G007406	GRMZM2G159119	0.986262	positive	0.986262
GRMZM2G178261	ZmFAD2.1	0.986357	positive	0.986357
GRMZM2G159119	ZmSLD3	0.986467	positive	0.986467
GRMZM2G159119	GRMZM2G178261	0.986597	positive	0.986597
GRMZM2G004060	GRMZM2G148561	0.986658	positive	0.986658
GRMZM2G148561	GRMZM2G163200	0.986845	positive	0.986845
GRMZM2G007406	GRMZM2G139535	0.987134	positive	0.987134
GRMZM2G069176	GRMZM2G139535	0.98719	positive	0.98719
GRMZM2G007406	GRMZM2G178261	0.987949	positive	0.987949
GRMZM2G178261	GRMZM2G312201	0.988229	positive	0.988229
GRMZM2G312201	ZmFAD2.1	0.988232	positive	0.988232
GRMZM2G139535	GRMZM2G312201	0.988403	positive	0.988403
GRMZM2G035103	GRMZM2G148561	0.98853	positive	0.98853
GRMZM2G069176	GRMZM2G159119	0.988568	positive	0.988568
GRMZM2G044077	GRMZM2G178261	0.988874	positive	0.988874
GRMZM2G035103	ZmFAD2.1	0.988973	positive	0.988973
GRMZM2G159119	GRMZM2G159592	0.989098	positive	0.989098
GRMZM2G159119	GRMZM2G176489	0.989098	positive	0.989098
GRMZM2G457562	ZmFAD2.2	0.98935	positive	0.98935
GRMZM2G069176	GRMZM2G328438	0.989618	positive	0.989618
GRMZM2G139535	GRMZM2G457562	0.9897	positive	0.9897
GRMZM2G148561	GRMZM2G159119	0.99014	positive	0.99014
GRMZM2G124011	GRMZM2G148561	0.990455	positive	0.990455
GRMZM2G007406	GRMZM2G328438	0.990505	positive	0.990505
GRMZM2G148561	GRMZM2G175480	0.990837	positive	0.990837
GRMZM2G328438	GRMZM2G457562	0.990963	positive	0.990963
GRMZM2G148074	GRMZM2G328438	0.990978	positive	0.990978
GRMZM2G148074	GRMZM2G159119	0.991051	positive	0.991051
GRMZM2G148561	GRMZM2G312201	0.991194	positive	0.991194
GRMZM2G159592	GRMZM2G328438	0.991265	positive	0.991265
GRMZM2G124011	GRMZM2G159119	0.991359	positive	0.991359
GRMZM2G004060	ZmFAD2.1	0.991452	positive	0.991452
GRMZM2G176489	ZmSLD3	0.991458	positive	0.991458
GRMZM2G163200	ZmFAD2.2	0.991704	positive	0.991704
GRMZM2G069176	ZmSLD3	0.99186	positive	0.99186
GRMZM2G007406	ZmFAD2.2	0.99199	positive	0.99199
GRMZM2G148561	GRMZM2G328438	0.992012	positive	0.992012
GRMZM2G044077	GRMZM2G148561	0.992075	positive	0.992075
GRMZM2G148561	GRMZM2G176489	0.992234	positive	0.992234
GRMZM2G004060	GRMZM2G312201	0.992262	positive	0.992262
GRMZM2G035103	ZmFAD2.2	0.992474	positive	0.992474
GRMZM2G148074	GRMZM2G148561	0.992495	positive	0.992495
GRMZM2G148561	GRMZM2G178261	0.992741	positive	0.992741
GRMZM2G148561	GRMZM2G457562	0.992779	positive	0.992779
GRMZM2G124011	ZmSLD3	0.992907	positive	0.992907
GRMZM2G069176	GRMZM2G148561	0.992919	positive	0.992919
GRMZM2G035103	GRMZM2G312201	0.992982	positive	0.992982
GRMZM2G159592	ZmSLD3	0.99311	positive	0.99311
GRMZM2G035103	GRMZM2G178261	0.993126	positive	0.993126
GRMZM2G139535	ZmFAD2.2	0.993143	positive	0.993143
GRMZM2G163200	GRMZM2G312201	0.993143	positive	0.993143
GRMZM2G148561	GRMZM2G159592	0.993182	positive	0.993182
GRMZM2G044077	ZmFAD2.2	0.993226	positive	0.993226
GRMZM2G175480	ZmSLD3	0.99323	positive	0.99323
GRMZM2G178261	ZmFAD2.2	0.993315	positive	0.993315
GRMZM2G176489	GRMZM2G328438	0.993684	positive	0.993684
GRMZM2G007406	GRMZM2G148561	0.993798	positive	0.993798
GRMZM2G004060	ZmFAD2.2	0.993924	positive	0.993924
GRMZM2G163200	GRMZM2G178261	0.994209	positive	0.994209
GRMZM2G139535	GRMZM2G148561	0.994448	positive	0.994448
GRMZM2G124011	GRMZM2G175480	0.994609	positive	0.994609
GRMZM2G004060	GRMZM2G178261	0.994714	positive	0.994714
GRMZM2G312201	ZmFAD2.2	0.994716	positive	0.994716
GRMZM2G124011	GRMZM2G328438	0.995041	positive	0.995041
GRMZM2G148561	ZmFAD2.2	0.995041	positive	0.995041
GRMZM2G148074	ZmSLD3	0.995161	positive	0.995161
GRMZM2G163200	ZmFAD2.1	0.995419	positive	0.995419
GRMZM2G175480	GRMZM2G176489	0.995841	positive	0.995841
GRMZM2G159119	GRMZM2G328438	0.996009	positive	0.996009
GRMZM2G124011	GRMZM2G159592	0.996866	positive	0.996866
GRMZM2G124011	GRMZM2G148074	0.997063	positive	0.997063
GRMZM2G069176	GRMZM2G159592	0.997276	positive	0.997276
GRMZM2G004060	GRMZM2G035103	0.997284	positive	0.997284
GRMZM2G044077	GRMZM2G457562	0.997379	positive	0.997379
GRMZM2G159592	GRMZM2G176489	0.997441	positive	0.997441
GRMZM2G069176	GRMZM2G124011	0.997449	positive	0.997449
GRMZM2G148074	GRMZM2G176489	0.997476	positive	0.997476
GRMZM2G069176	GRMZM2G175480	0.99805	positive	0.99805
GRMZM2G035103	GRMZM2G163200	0.998159	positive	0.998159
GRMZM2G004060	GRMZM2G163200	0.99823	positive	0.99823
GRMZM2G159592	GRMZM2G175480	0.998236	positive	0.998236
GRMZM2G069176	GRMZM2G148074	0.998417	positive	0.998417
GRMZM2G148074	GRMZM2G175480	0.998505	positive	0.998505
GRMZM2G069176	GRMZM2G176489	0.998548	positive	0.998548
GRMZM2G007406	GRMZM2G457562	0.998833	positive	0.998833
GRMZM2G124011	GRMZM2G176489	0.999241	positive	0.999241
GRMZM2G007406	GRMZM2G044077	0.999258	positive	0.999258
GRMZM2G148074	GRMZM2G159592	0.999273	positive	0.999273

## Sheet: cold  FAD2.1 and TFs
The Pearson correlation analysis between TFs and target fatty acid desaturase genes
Gene1	Gene2	Cor	Strand	Value
GRMZM2G163200	ZmFAD2.1	0.995419	positive	0.995419
GRMZM2G139815	ZmFAD2.1	0.994695	positive	0.994695
GRMZM2G073272	ZmFAD2.1	0.994212	positive	0.994212
GRMZM2G474326	ZmFAD2.1	0.993319	positive	0.993319
GRMZM2G069325	ZmFAD2.1	0.993289	positive	0.993289
GRMZM2G004060	ZmFAD2.1	0.991452	positive	0.991452
GRMZM2G035103	ZmFAD2.1	0.988973	positive	0.988973
GRMZM2G312201	ZmFAD2.1	0.988232	positive	0.988232
GRMZM2G368909	ZmFAD2.1	0.98691	positive	0.98691
GRMZM2G042278	ZmFAD2.1	0.986766	positive	0.986766
GRMZM2G178261	ZmFAD2.1	0.986357	positive	0.986357
GRMZM2G090594	ZmFAD2.1	0.985961	positive	0.985961
GRMZM2G466044	ZmFAD2.1	0.981102	positive	0.981102
GRMZM2G368909	GRMZM2G474326	0.993221	positive	0.993221
GRMZM2G073272	GRMZM2G474326	0.991161	positive	0.991161
GRMZM2G139815	GRMZM2G474326	0.990362	positive	0.990362
GRMZM2G069325	GRMZM2G474326	0.989101	positive	0.989101
GRMZM2G163200	GRMZM2G474326	0.986553	positive	0.986553
GRMZM2G466044	GRMZM2G474326	0.986226	positive	0.986226
GRMZM2G312201	GRMZM2G474326	0.982318	positive	0.982318
GRMZM2G035103	GRMZM2G474326	0.981387	positive	0.981387
GRMZM2G042278	GRMZM2G474326	0.980262	positive	0.980262
GRMZM2G004060	GRMZM2G474326	0.980252	positive	0.980252
GRMZM2G368909	GRMZM2G466044	0.99543	positive	0.99543
GRMZM2G069325	GRMZM2G466044	0.991761	positive	0.991761
GRMZM2G073272	GRMZM2G466044	0.988368	positive	0.988368
GRMZM2G139815	GRMZM2G466044	0.987755	positive	0.987755
GRMZM2G042278	GRMZM2G466044	0.985044	positive	0.985044
GRMZM2G163200	GRMZM2G466044	0.981303	positive	0.981303
GRMZM2G004060	GRMZM2G466044	0.98081	positive	0.98081
GRMZM2G069325	GRMZM2G368909	0.995022	positive	0.995022
GRMZM2G073272	GRMZM2G368909	0.992951	positive	0.992951
GRMZM2G139815	GRMZM2G368909	0.991808	positive	0.991808
GRMZM2G042278	GRMZM2G368909	0.991172	positive	0.991172
GRMZM2G163200	GRMZM2G368909	0.984937	positive	0.984937
GRMZM2G004060	GRMZM2G368909	0.984667	positive	0.984667
GRMZM2G312201	GRMZM2G368909	0.98236	positive	0.98236
GRMZM2G035103	GRMZM2G368909	0.98208	positive	0.98208
GRMZM2G073272	GRMZM2G312201	0.994466	positive	0.994466
GRMZM2G139815	GRMZM2G312201	0.99381	positive	0.99381
GRMZM2G090594	GRMZM2G312201	0.993298	positive	0.993298
GRMZM2G163200	GRMZM2G312201	0.993143	positive	0.993143
GRMZM2G035103	GRMZM2G312201	0.992982	positive	0.992982
GRMZM2G004060	GRMZM2G312201	0.992262	positive	0.992262
GRMZM2G069325	GRMZM2G312201	0.991376	positive	0.991376
GRMZM2G042278	GRMZM2G312201	0.988499	positive	0.988499
GRMZM2G178261	GRMZM2G312201	0.988229	positive	0.988229
GRMZM2G090594	GRMZM2G178261	0.994963	positive	0.994963
GRMZM2G004060	GRMZM2G178261	0.994714	positive	0.994714
GRMZM2G163200	GRMZM2G178261	0.994209	positive	0.994209
GRMZM2G035103	GRMZM2G178261	0.993126	positive	0.993126
GRMZM2G139815	GRMZM2G178261	0.987763	positive	0.987763
GRMZM2G073272	GRMZM2G178261	0.987322	positive	0.987322
GRMZM2G069325	GRMZM2G178261	0.985203	positive	0.985203
GRMZM2G042278	GRMZM2G178261	0.98352	positive	0.98352
GRMZM2G004060	GRMZM2G163200	0.99823	positive	0.99823
GRMZM2G035103	GRMZM2G163200	0.998159	positive	0.998159
GRMZM2G139815	GRMZM2G163200	0.997984	positive	0.997984
GRMZM2G073272	GRMZM2G163200	0.997541	positive	0.997541
GRMZM2G069325	GRMZM2G163200	0.995535	positive	0.995535
GRMZM2G090594	GRMZM2G163200	0.993949	positive	0.993949
GRMZM2G042278	GRMZM2G163200	0.989859	positive	0.989859
GRMZM2G073272	GRMZM2G139815	0.999555	positive	0.999555
GRMZM2G069325	GRMZM2G139815	0.998266	positive	0.998266
GRMZM2G004060	GRMZM2G139815	0.99703	positive	0.99703
GRMZM2G035103	GRMZM2G139815	0.996579	positive	0.996579
GRMZM2G090594	GRMZM2G139815	0.992531	positive	0.992531
GRMZM2G042278	GRMZM2G139815	0.992209	positive	0.992209
GRMZM2G004060	GRMZM2G090594	0.997781	positive	0.997781
GRMZM2G042278	GRMZM2G090594	0.994695	positive	0.994695
GRMZM2G035103	GRMZM2G090594	0.994352	positive	0.994352
GRMZM2G073272	GRMZM2G090594	0.992981	positive	0.992981
GRMZM2G069325	GRMZM2G090594	0.992902	positive	0.992902
GRMZM2G069325	GRMZM2G073272	0.998678	positive	0.998678
GRMZM2G035103	GRMZM2G073272	0.996879	positive	0.996879
GRMZM2G004060	GRMZM2G073272	0.996568	positive	0.996568
GRMZM2G042278	GRMZM2G073272	0.993729	positive	0.993729
GRMZM2G042278	GRMZM2G069325	0.997046	positive	0.997046
GRMZM2G004060	GRMZM2G069325	0.996444	positive	0.996444
GRMZM2G035103	GRMZM2G069325	0.993641	positive	0.993641
GRMZM2G004060	GRMZM2G042278	0.99418	positive	0.99418
GRMZM2G035103	GRMZM2G042278	0.988532	positive	0.988532
GRMZM2G004060	GRMZM2G035103	0.997284	positive	0.997284

## Sheet: cold FAD2.2 and TFs
The Pearson correlation analysis between TFs and target fatty acid desaturase genes
Gene1	Gene2	Cor	Strand	Value
GRMZM2G007406	GRMZM2G044077	0.999258	positive	0.999258
GRMZM2G004060	GRMZM2G163200	0.99823	positive	0.99823
GRMZM2G035103	GRMZM2G163200	0.998159	positive	0.998159
GRMZM2G090594	ZmFAD2.2	0.998088	positive	0.998088
GRMZM2G004060	GRMZM2G090594	0.997781	positive	0.997781
GRMZM2G073272	GRMZM2G163200	0.997541	positive	0.997541
GRMZM2G052720	GRMZM2G102583	0.997362	positive	0.997362
GRMZM2G004060	GRMZM2G035103	0.997284	positive	0.997284
GRMZM2G102583	GRMZM2G134545	0.997175	positive	0.997175
GRMZM2G035103	GRMZM2G073272	0.996879	positive	0.996879
GRMZM2G134545	ZmFAD2.2	0.996828	positive	0.996828
GRMZM2G044077	GRMZM2G052720	0.996571	positive	0.996571
GRMZM2G004060	GRMZM2G073272	0.996568	positive	0.996568
GRMZM2G042278	GRMZM2G400714	0.996207	positive	0.996207
GRMZM2G044077	GRMZM2G102583	0.995921	positive	0.995921
GRMZM2G102583	ZmFAD2.2	0.995459	positive	0.995459
GRMZM2G400714	ZmFAD2.2	0.995064	positive	0.995064
GRMZM2G148561	ZmFAD2.2	0.995041	positive	0.995041
GRMZM2G090594	GRMZM2G178261	0.994963	positive	0.994963
GRMZM2G102583	GRMZM2G400714	0.994735	positive	0.994735
GRMZM2G312201	ZmFAD2.2	0.994716	positive	0.994716
GRMZM2G004060	GRMZM2G178261	0.994714	positive	0.994714
GRMZM2G042278	GRMZM2G090594	0.994695	positive	0.994695
GRMZM2G073272	GRMZM2G312201	0.994466	positive	0.994466
GRMZM2G139535	GRMZM2G148561	0.994448	positive	0.994448
GRMZM2G035103	GRMZM2G090594	0.994352	positive	0.994352
GRMZM2G007406	GRMZM2G102583	0.994255	positive	0.994255
GRMZM2G163200	GRMZM2G178261	0.994209	positive	0.994209
GRMZM2G004060	GRMZM2G042278	0.99418	positive	0.99418
GRMZM2G134545	GRMZM2G400714	0.994167	positive	0.994167
GRMZM2G090594	GRMZM2G163200	0.993949	positive	0.993949
GRMZM2G004060	ZmFAD2.2	0.993924	positive	0.993924
GRMZM2G007406	GRMZM2G148561	0.993798	positive	0.993798
GRMZM2G042278	GRMZM2G073272	0.993729	positive	0.993729
GRMZM2G007406	GRMZM2G052720	0.993483	positive	0.993483
GRMZM2G090594	GRMZM2G400714	0.993341	positive	0.993341
GRMZM2G178261	ZmFAD2.2	0.993315	positive	0.993315
GRMZM2G090594	GRMZM2G312201	0.993298	positive	0.993298
GRMZM2G044077	ZmFAD2.2	0.993226	positive	0.993226
GRMZM2G052720	GRMZM2G090594	0.993199	positive	0.993199
GRMZM2G163200	GRMZM2G312201	0.993143	positive	0.993143
GRMZM2G139535	ZmFAD2.2	0.993143	positive	0.993143
GRMZM2G035103	GRMZM2G178261	0.993126	positive	0.993126
GRMZM2G035103	GRMZM2G312201	0.992982	positive	0.992982
GRMZM2G073272	GRMZM2G090594	0.992981	positive	0.992981
GRMZM2G148561	GRMZM2G178261	0.992741	positive	0.992741
GRMZM2G052720	ZmFAD2.2	0.992705	positive	0.992705
GRMZM2G035103	ZmFAD2.2	0.992474	positive	0.992474
GRMZM2G042278	ZmFAD2.2	0.992451	positive	0.992451
GRMZM2G052720	GRMZM2G134545	0.992423	positive	0.992423
GRMZM2G004060	GRMZM2G312201	0.992262	positive	0.992262
GRMZM2G090594	GRMZM2G102583	0.992259	positive	0.992259
GRMZM2G044077	GRMZM2G090594	0.992185	positive	0.992185
GRMZM2G044077	GRMZM2G148561	0.992075	positive	0.992075
GRMZM2G007406	ZmFAD2.2	0.99199	positive	0.99199
GRMZM2G090594	GRMZM2G134545	0.991765	positive	0.991765
GRMZM2G163200	ZmFAD2.2	0.991704	positive	0.991704
GRMZM2G073272	ZmFAD2.2	0.991603	positive	0.991603
GRMZM2G090594	GRMZM2G148561	0.991457	positive	0.991457
GRMZM2G134545	GRMZM2G139535	0.99141	positive	0.99141
GRMZM2G148561	GRMZM2G312201	0.991194	positive	0.991194
GRMZM2G052720	GRMZM2G400714	0.991104	positive	0.991104
GRMZM2G044077	GRMZM2G134545	0.991051	positive	0.991051
GRMZM2G007406	GRMZM2G134545	0.990565	positive	0.990565

## Sheet: cold SLD3 and TFs
The Pearson correlation analysis between TFs and target fatty acid desaturase genes
Gene1	Gene2	Cor	Strand	Value
GRMZM2G148074	ZmSLD1	0.984083	positive	0.984083
GRMZM2G178261	ZmSLD1	0.983877	positive	0.983877
GRMZM2G159592	ZmSLD1	0.981261	positive	0.981261
GRMZM2G159119	ZmSLD1	0.979872	positive	0.979872
GRMZM2G035103	ZmSLD1	0.979095	positive	0.979095
GRMZM2G175480	ZmSLD1	0.978727	positive	0.978727
GRMZM2G163200	ZmSLD1	0.977721	positive	0.977721
GRMZM2G069176	ZmSLD1	0.975115	positive	0.975115
GRMZM2G148561	ZmSLD1	0.973403	positive	0.973403
GRMZM2G004060	ZmSLD1	0.973106	positive	0.973106
GRMZM2G176489	ZmSLD1	0.971723	positive	0.971723
GRMZM2G328438	ZmSLD1	0.971153	positive	0.971153
GRMZM2G040298	ZmSLD1	0.971152	positive	0.971152
GRMZM2G124011	ZmSLD1	0.971145	positive	0.971145
GRMZM2G159119	GRMZM2G328438	0.996009	positive	0.996009
GRMZM2G124011	GRMZM2G328438	0.995041	positive	0.995041
GRMZM2G176489	GRMZM2G328438	0.993684	positive	0.993684
GRMZM2G148561	GRMZM2G328438	0.992012	positive	0.992012
GRMZM2G159592	GRMZM2G328438	0.991265	positive	0.991265
GRMZM2G148074	GRMZM2G328438	0.990978	positive	0.990978
GRMZM2G069176	GRMZM2G328438	0.989618	positive	0.989618
GRMZM2G175480	GRMZM2G328438	0.985021	positive	0.985021
GRMZM2G178261	GRMZM2G328438	0.981551	positive	0.981551
GRMZM2G004060	GRMZM2G178261	0.994714	positive	0.994714
GRMZM2G163200	GRMZM2G178261	0.994209	positive	0.994209
GRMZM2G035103	GRMZM2G178261	0.993126	positive	0.993126
GRMZM2G148561	GRMZM2G178261	0.992741	positive	0.992741
GRMZM2G159119	GRMZM2G178261	0.986597	positive	0.986597
GRMZM2G148074	GRMZM2G178261	0.984593	positive	0.984593
GRMZM2G159592	GRMZM2G178261	0.984333	positive	0.984333
GRMZM2G175480	GRMZM2G178261	0.981128	positive	0.981128
GRMZM2G069176	GRMZM2G178261	0.980063	positive	0.980063
GRMZM2G176489	GRMZM2G178261	0.976674	positive	0.976674
GRMZM2G124011	GRMZM2G178261	0.975763	positive	0.975763
GRMZM2G040298	GRMZM2G178261	0.974379	positive	0.974379
GRMZM2G124011	GRMZM2G176489	0.999241	positive	0.999241
GRMZM2G069176	GRMZM2G176489	0.998548	positive	0.998548
GRMZM2G148074	GRMZM2G176489	0.997476	positive	0.997476
GRMZM2G159592	GRMZM2G176489	0.997441	positive	0.997441
GRMZM2G175480	GRMZM2G176489	0.995841	positive	0.995841
GRMZM2G148561	GRMZM2G176489	0.992234	positive	0.992234
GRMZM2G159119	GRMZM2G176489	0.989098	positive	0.989098
GRMZM2G035103	GRMZM2G176489	0.971163	positive	0.971163
GRMZM2G148074	GRMZM2G175480	0.998505	positive	0.998505
GRMZM2G159592	GRMZM2G175480	0.998236	positive	0.998236
GRMZM2G069176	GRMZM2G175480	0.99805	positive	0.99805
GRMZM2G124011	GRMZM2G175480	0.994609	positive	0.994609
GRMZM2G148561	GRMZM2G175480	0.990837	positive	0.990837
GRMZM2G159119	GRMZM2G175480	0.985648	positive	0.985648
GRMZM2G035103	GRMZM2G175480	0.979526	positive	0.979526
GRMZM2G163200	GRMZM2G175480	0.979348	positive	0.979348
GRMZM2G004060	GRMZM2G175480	0.971725	positive	0.971725
GRMZM2G004060	GRMZM2G163200	0.99823	positive	0.99823
GRMZM2G035103	GRMZM2G163200	0.998159	positive	0.998159
GRMZM2G040298	GRMZM2G163200	0.987004	positive	0.987004
GRMZM2G148561	GRMZM2G163200	0.986845	positive	0.986845
GRMZM2G159592	GRMZM2G163200	0.978087	positive	0.978087
GRMZM2G148074	GRMZM2G163200	0.977913	positive	0.977913
GRMZM2G069176	GRMZM2G163200	0.974462	positive	0.974462
GRMZM2G159119	GRMZM2G163200	0.971494	positive	0.971494
GRMZM2G148074	GRMZM2G159592	0.999273	positive	0.999273
GRMZM2G069176	GRMZM2G159592	0.997276	positive	0.997276
GRMZM2G124011	GRMZM2G159592	0.996866	positive	0.996866
GRMZM2G148561	GRMZM2G159592	0.993182	positive	0.993182
GRMZM2G159119	GRMZM2G159592	0.989098	positive	0.989098
GRMZM2G035103	GRMZM2G159592	0.978286	positive	0.978286
GRMZM2G004060	GRMZM2G159592	0.973047	positive	0.973047
GRMZM2G124011	GRMZM2G159119	0.991359	positive	0.991359
GRMZM2G148074	GRMZM2G159119	0.991051	positive	0.991051
GRMZM2G148561	GRMZM2G159119	0.99014	positive	0.99014
GRMZM2G069176	GRMZM2G159119	0.988568	positive	0.988568
GRMZM2G035103	GRMZM2G159119	0.973267	positive	0.973267
GRMZM2G069176	GRMZM2G148561	0.992919	positive	0.992919
GRMZM2G148074	GRMZM2G148561	0.992495	positive	0.992495
GRMZM2G124011	GRMZM2G148561	0.990455	positive	0.990455
GRMZM2G035103	GRMZM2G148561	0.98853	positive	0.98853
GRMZM2G004060	GRMZM2G148561	0.986658	positive	0.986658
GRMZM2G069176	GRMZM2G148074	0.998417	positive	0.998417
GRMZM2G124011	GRMZM2G148074	0.997063	positive	0.997063
GRMZM2G035103	GRMZM2G148074	0.979146	positive	0.979146
GRMZM2G004060	GRMZM2G148074	0.972182	positive	0.972182
GRMZM2G069176	GRMZM2G124011	0.997449	positive	0.997449
GRMZM2G035103	GRMZM2G069176	0.977375	positive	0.977375
GRMZM2G004060	GRMZM2G040298	0.986168	positive	0.986168
GRMZM2G035103	GRMZM2G040298	0.983976	positive	0.983976
GRMZM2G004060	GRMZM2G035103	0.997284	positive	0.997284
